# Supplementary material for: Knowledge, Attitudes, and Practices Related to COVID-19 Among Malawi Adults: A Community-Based Survey
Source: Int J Environ Res Public Health. 2021 Apr 13;18(8):4090. doi: 10.3390/ijerph18084090 (PMC8069913; doi:10.3390/ijerph18084090)
Supplement: Supplementary file 1 [file ijerph-18-04090-s001.zip]

Archive with 2 entries (2 files):
- Questionnaire.docx
- Survey Data.xlsx
