# Supplementary material for: Knowledge, Attitudes, and Practices Related to COVID-19 Among Malawi Adults: A Community-Based Survey
Source: Int J Environ Res Public Health. 2021 Apr 13;18(8):4090. doi: 10.3390/ijerph18084090 (PMC8069913; doi:10.3390/ijerph18084090)
Supplement: Supplementary file 1 [file ijerph-18-04090-s001.zip › Survey Data.xlsx]

## Sheet: survey
Consent	Gender	Age	Region	household size	Education	Religion	Occupation	Marital_status	HH_Condition	HH_Electricity	HH_Clear_Water	HH_Toilet	HH_Not_Crowded	HH_firm_roof	HHconditionscore	HH_Ownernship	HH_own_Radio	HH_own_Television	HH_own_Stove	HH_own_Fridge	HH_own_Sofa	HH_own_Mobile_phone	HH_own_Bicycle	HH_own_Car	HH_Motorbike	HHownscore	How_many_persons_tact_with_in one day	What_is_the_risk_in_the_next_	Heard_of_Covid19	Time_of_hearing	Hearing_source	Covid19_information_source	Covid19_info_source_Television	Covid19_info_source_Radio	Covid19_info_source_Newspaper	Covid19_info_source_Social_media	Covid19_info_source_Internet	Covid19_info_source_Healthprof	Covid19_info_source_Friends	Covid19_info_source_Leaflet	K3_symptoms	K3_symptoms1	K3_symptoms2	K3_symptoms3	K3_symptoms4	K3_symptoms5	K3_symptoms6	K3_symptoms7	K3_symptoms8
Yes	Female	26-35	Rural	4-5	Primary incomplete	Christianity	Agriculture	Married	5	0	0	0	0	1	1	7	0	0	0	0	0	0	1	0	0	1	10+	Low risk	Yes	4 weeks and more	radio	2	0	1	0	0	0	0	0	0	5 3 1	1	0	1	0	1	0	0	0
Yes	Female	46-55	Rural	4-5	Primary complete	Christianity	Sales and services	Married	2 3 5	0	1	1	0	1	3	1 3 5 6 7	1	0	1	0	1	1	1	0	0	5	10+	High risk	Yes	4 weeks and more	radio	2 6 7	0	1	0	0	0	1	1	0	1 3 2 5 6	1	1	1	0	1	1	0	0
Yes	Female	18-25	Rural	5+	Secondary incomplete	Christianity	Agriculture	Divorced/Separated	2 3 5	0	1	1	0	1	3	6	0	0	0	0	0	1	0	0	0	1	10+	High risk	Yes	4 weeks and more	other	6	0	0	0	0	0	1	0	0	9	0	0	0	0	0	0	0	1
Yes	Female	18-25	Urban	4-5	Primary incomplete	Christianity	Agriculture	Not married	2 3	0	1	1	0	0	2	10	0	0	0	0	0	0	0	0	0	0	10+	Medium risk	Yes	4 weeks and more	radio	6 2 7	0	1	0	0	0	1	1	0	6 3 5	0	0	1	0	1	1	0	0
Yes	Female	18-25	Rural	4-5	Secondary incomplete	Christianity	Agriculture	Married	1 2 3	1	1	1	0	0	3	1 3 4 5 6	1	0	1	1	1	1	0	0	0	5	10+	No risk	Yes	less than 4 weeks	radio	4	0	0	0	1	0	0	0	0	1 2 3	1	1	1	0	0	0	0	0
Yes	Female	26-35	Rural	5+	Primary incomplete	Christianity	Agriculture	Married	5 2	0	1	0	0	1	2	5 10	0	0	0	0	1	0	0	0	0	1	10+	High risk	Yes	4 weeks and more	radio	7	0	0	0	0	0	0	1	0	3 1 2	1	1	1	0	0	0	0	0
Yes	Female	26-35	Rural	5+	Primary incomplete	Christianity	Sales and services	Married	2 3	0	1	1	0	0	2	3	0	0	1	0	0	0	0	0	0	1	10+	No risk	Yes	less than 4 weeks	radio	2 7	0	1	0	0	0	0	1	0	1 3 6	1	0	1	0	0	1	0	0
Yes	Male	26-35	Rural	4-5	Primary complete	Christianity	Agriculture	Married	2 3	0	1	1	0	0	2	1 6 7	1	0	0	0	0	1	1	0	0	3	10+	High risk	Yes	4 weeks and more	radio	2	0	1	0	0	0	0	0	0	1 3	1	0	1	0	0	0	0	0
Yes	Female	26-35	Rural	4-5	Primary incomplete	Christianity	Agriculture	Married	2 3 4 5	0	1	1	1	1	4	6	0	0	0	0	0	1	0	0	0	1	5-10	No risk	Yes	4 weeks and more	In church/from religious leader	2	0	1	0	0	0	0	0	0	3	0	0	1	0	0	0	0	0
Yes	Male	26-35	Rural	1 -3	Secondary incomplete	Christianity	Agriculture	Married	2 3 4 5	0	1	1	1	1	4	3 6 7 1	1	0	1	0	0	1	1	0	0	4	10+	No risk	Yes	4 weeks and more	radio	2 6	0	1	0	0	0	1	0	0	1 6 5 3	1	0	1	0	1	1	0	0
Yes	Female	18-25	Rural	1 -3	Primary incomplete	Christianity	Agriculture	Married	2 3 4	0	1	1	1	0	3	3	0	0	1	0	0	0	0	0	0	1	10+	No risk	Yes	4 weeks and more	family/neighbor/friend	2	0	1	0	0	0	0	0	0	5 1 6	1	0	0	0	1	1	0	0
Yes	Female	18-25	Rural	1 -3	Secondary incomplete	Christianity	Sales and services	Married	2 3	0	1	1	0	0	2	1 3 6	1	0	1	0	0	1	0	0	0	3	5-10	No risk	Yes	4 weeks and more	television	2 6	0	1	0	0	0	1	0	0	6 3 1	1	0	1	0	0	1	0	0
Yes	Female	36-45	Rural	5+	Primary incomplete	other	Sales and services	Married	3 2	0	1	1	0	0	2	7 3	0	0	1	0	0	0	1	0	0	2	10+	Medium risk	Yes	4 weeks and more	television	6 7	0	0	0	0	0	1	1	0	6 3 5	0	0	1	0	1	1	0	0
Yes	Female	26-35	Rural	5+	Primary incomplete	Christianity	Sales and services	Married	2 3	0	1	1	0	0	2	1 6	1	0	0	0	0	1	0	0	0	2	10+	High risk	Yes	4 weeks and more	radio	6	0	0	0	0	0	1	0	0	3 6 5	0	0	1	0	1	1	0	0
Yes	Female	46-55	Rural	5+	No education	Christianity	Agriculture	Divorced/Separated	2 3	0	1	1	0	0	2	10	0	0	0	0	0	0	0	0	0	0	10+	No risk	Yes	4 weeks and more	family/neighbor/friend	2	0	1	0	0	0	0	0	0	1 2 3	1	1	1	0	0	0	0	0
Yes	Male	18-25	Rural	4-5	Secondary incomplete	Christianity	Agriculture	Not married	5 2	0	1	0	0	1	2	10	0	0	0	0	0	0	0	0	0	0	10+	No risk	Yes	4 weeks and more	radio	2 7	0	1	0	0	0	0	1	0	1 3	1	0	1	0	0	0	0	0
Yes	Male	26-35	Rural	4-5	Primary incomplete	Christianity	Agriculture	Married	2 3 5	0	1	1	0	1	3	7 1	1	0	0	0	0	0	1	0	0	2	5-10	No risk	Yes	4 weeks and more	radio	6 2 7	0	1	0	0	0	1	1	0	3 5 6 1	1	0	1	0	1	1	0	0
Yes	Male	26-35	Rural	4-5	Secondary incomplete	Islamism	Unemployed	Not married	2 3	0	1	1	0	0	2	1 3 6 7 10	1	0	1	0	0	1	1	0	0	4	10+	No risk	Yes	4 weeks and more	radio	6 7	0	0	0	0	0	1	1	0	1 5 6 3	1	0	1	0	1	1	0	0
Yes	Male	26-35	Rural	5+	Secondary complete	Christianity	Agriculture	Divorced/Separated	2	0	1	0	0	0	1	1 7	1	0	0	0	0	0	1	0	0	2	10+	High risk	Yes	4 weeks and more	social media	2 7	0	1	0	0	0	0	1	0	2 1 3	1	1	1	0	0	0	0	0
Yes	Female	26-35	Rural	5+	Primary incomplete	Christianity	Agriculture	Married	3 2	0	1	1	0	0	2	1 5 6 7	1	0	0	0	1	1	1	0	0	4	10+	No risk	Yes	4 weeks and more	health care professional	6	0	0	0	0	0	1	0	0	3 9	0	0	1	0	0	0	0	1
Yes	Female	18-25	Rural	4-5	Secondary incomplete	Christianity	Unemployed	Not married	4 3 2 5	0	1	1	1	1	4	1 3 7	1	0	1	0	0	0	1	0	0	3	10+	Low risk	Yes	4 weeks and more	radio	2 6 7	0	1	0	0	0	1	1	0	1 2 3 5 6	1	1	1	0	1	1	0	0
Yes	Female	18-25	Rural	4-5	Primary incomplete	Christianity	Agriculture	Married	2 4	0	1	0	1	0	2	3	0	0	1	0	0	0	0	0	0	1	10+	No risk	Yes	4 weeks and more	In church/from religious leader	2	0	1	0	0	0	0	0	0	3 6	0	0	1	0	0	1	0	0
Yes	Female	26-35	Rural	5+	No education	Christianity	Sales and services	Not married	3	0	0	1	0	0	1	3 6	0	0	1	0	0	1	0	0	0	2	10+	No risk	Yes	less than 4 weeks	radio	2	0	1	0	0	0	0	0	0	6 2	0	1	0	0	0	1	0	0
Yes	Male	46-55	Rural	5+	Primary incomplete	Christianity	Agriculture	Married	2 3 4 5	0	1	1	1	1	4	3 6 7	0	0	1	0	0	1	1	0	0	3	10+	High risk	Yes	4 weeks and more	other	7	0	0	0	0	0	0	1	0	1 3	1	0	1	0	0	0	0	0
Yes	Female	18-25	Rural	5+	Primary incomplete	Christianity	Agriculture	Married	2 5	0	1	0	0	1	2	3 7	0	0	1	0	0	0	1	0	0	2	10+	High risk	Yes	4 weeks and more	family/neighbor/friend	6	0	0	0	0	0	1	0	0	5 1	1	0	0	0	1	0	0	0
Yes	Female	26-35	Rural	5+	Primary incomplete	Christianity	Agriculture	Married	2	0	1	0	0	0	1	1 3 5 6	1	0	1	0	1	1	0	0	0	4	10+	High risk	Yes	4 weeks and more	family/neighbor/friend	2 7	0	1	0	0	0	0	1	0	3	0	0	1	0	0	0	0	0
Yes	Female	18-25	Rural	4-5	Primary complete	Christianity	Domestic service	Married	2 3 4	0	1	1	1	0	3	1 3 6 7 9	1	0	1	0	0	1	1	0	1	5	10+	High risk	Yes	4 weeks and more	radio	6 7	0	0	0	0	0	1	1	0	3 1	1	0	1	0	0	0	0	0
Yes	Female	18-25	Rural	5+	Secondary incomplete	Christianity	Unemployed	Not married	2 3 4 5	0	1	1	1	1	4	1 6 7	1	0	0	0	0	1	1	0	0	3	0-5	Medium risk	Yes	4 weeks and more	radio	2 7	0	1	0	0	0	0	1	0	1 2 4 3 6 5	1	1	1	1	1	1	0	0
Yes	Male	36-45	Rural	5+	Primary incomplete	Christianity	Agriculture	Married	3	0	0	1	0	0	1	3	0	0	1	0	0	0	0	0	0	1	10+	No risk	Yes	4 weeks and more	radio	6 2	0	1	0	0	0	1	0	0	5 2 6	0	1	0	0	1	1	0	0
Yes	Female	26-35	Rural	5+	Secondary incomplete	Christianity	Agriculture	Divorced/Separated	2 3	0	1	1	0	0	2	10	0	0	0	0	0	0	0	0	0	0	10+	High risk	Yes	4 weeks and more	family/neighbor/friend	7	0	0	0	0	0	0	1	0	1 3 6	1	0	1	0	0	1	0	0
Yes	Male	55+	Rural	1 -3	Primary incomplete	Christianity	Agriculture	Not married	2 3	0	1	1	0	0	2	7	0	0	0	0	0	0	1	0	0	1	10+	Low risk	Yes	4 weeks and more	radio	7 6	0	0	0	0	0	1	1	0	8	0	0	0	0	0	0	1	0
Yes	Female	36-45	Rural	5+	Primary incomplete	Christianity	Agriculture	Married	1 2	1	1	0	0	0	2	1 7 6	1	0	0	0	0	1	1	0	0	3	10+	Low risk	Yes	4 weeks and more	radio	2 7	0	1	0	0	0	0	1	0	3 1 2	1	1	1	0	0	0	0	0
Yes	Female	26-35	Rural	5+	Primary incomplete	Christianity	Agriculture	Married	5 4 3 2	0	1	1	1	1	4	6 3 7	0	0	1	0	0	1	1	0	0	3	10+	High risk	Yes	4 weeks and more	family/neighbor/friend	7 6 2 9	0	1	0	0	0	1	1	0	1 3 2 5 6 4	1	1	1	1	1	1	0	0
Yes	Male	36-45	Rural	5+	No education	Christianity	Agriculture	Married	2	0	1	0	0	0	1	3	0	0	1	0	0	0	0	0	0	1	5-10	High risk	Yes	4 weeks and more	radio	2	0	1	0	0	0	0	0	0	8	0	0	0	0	0	0	1	0
Yes	Male	26-35	Rural	1 -3	Secondary incomplete	Christianity	Sales and services	Not married	2	0	1	0	0	0	1	1 6	1	0	0	0	0	1	0	0	0	2	10+	Medium risk	Yes	4 weeks and more	radio	1 5	1	0	0	0	1	0	0	0	3 5 6	0	0	1	0	1	1	0	0
Yes	Male	26-35	Rural	4-5	Secondary incomplete	Christianity	Agriculture	Not married	2 3	0	1	1	0	0	2	1 3 6 9	1	0	1	0	0	1	0	0	1	4	5-10	Medium risk	Yes	4 weeks and more	health care professional	2 7	0	1	0	0	0	0	1	0	2 1 5	1	1	0	0	1	0	0	0
Yes	Female	18-25	Rural	1 -3	Secondary incomplete	Christianity	Agriculture	Married	2 3	0	1	1	0	0	2	3	0	0	1	0	0	0	0	0	0	1	10+	No risk	Yes	4 weeks and more	family/neighbor/friend	7	0	0	0	0	0	0	1	0	3 6	0	0	1	0	0	1	0	0
Yes	Female	26-35	Rural	4-5	Primary incomplete	Christianity	Agriculture	Married	2 3 4 5	0	1	1	1	1	4	1 6 5	1	0	0	0	1	1	0	0	0	3	10+	No risk	Yes	4 weeks and more	family/neighbor/friend	6 7 2 9	0	1	0	0	0	1	1	0	1 2 3 5 6	1	1	1	0	1	1	0	0
Yes	Male	18-25	Rural	1 -3	Secondary incomplete	Christianity	Sales and services	Married	2 3 4	0	1	1	1	0	3	1 6 7	1	0	0	0	0	1	1	0	0	3	10+	Medium risk	Yes	4 weeks and more	radio	7 9 2 5	0	1	0	0	1	0	1	0	3 1 6	1	0	1	0	0	1	0	0
Yes	Male	18-25	Rural	5+	Primary incomplete	Christianity	Agriculture	Not married	2 3	0	1	1	0	0	2	6 7	0	0	0	0	0	1	1	0	0	2	5-10	No risk	Yes	4 weeks and more	family/neighbor/friend	7	0	0	0	0	0	0	1	0	3	0	0	1	0	0	0	0	0
Yes	Female	18-25	Rural	1 -3	Secondary complete	Christianity	Agriculture	Married	4 3	0	0	1	1	0	2	3	0	0	1	0	0	0	0	0	0	1	10+	High risk	Yes	4 weeks and more	radio	6 3	0	0	1	0	0	1	0	0	3 2 6	0	1	1	0	0	1	0	0
Yes	Male	36-45	Rural	1 -3	Secondary complete	Christianity	Agriculture	Married	2 4	0	1	0	1	0	2	1 6 9	1	0	0	0	0	1	0	0	1	3	10+	High risk	Yes	4 weeks and more	radio	2 6	0	1	0	0	0	1	0	0	1 2 3	1	1	1	0	0	0	0	0
Yes	Male	36-45	Rural	4-5	Secondary incomplete	Christianity	Agriculture	Married	3	0	0	1	0	0	1	3 7	0	0	1	0	0	0	1	0	0	2	10+	High risk	Yes	less than 4 weeks	family/neighbor/friend	2	0	1	0	0	0	0	0	0	5 3 6	0	0	1	0	1	1	0	0
Yes	Male	26-35	Rural	5+	Primary incomplete	other	Agriculture	Married	5 2 3	0	1	1	0	1	3	1	1	0	0	0	0	0	0	0	0	1	10+	Medium risk	Yes	4 weeks and more	radio	7 2	0	1	0	0	0	0	1	0	5 1 3	1	0	1	0	1	0	0	0
Yes	Male	18-25	Rural	5+	No education	Christianity	Sales and services	Not married	2 3	0	1	1	0	0	2	2 5 7 6 9	0	1	0	0	1	1	1	0	1	5	5-10	No risk	Yes	4 weeks and more	radio	2 6	0	1	0	0	0	1	0	0	3 9	0	0	1	0	0	0	0	1
Yes	Female	55+	Rural	5+	Primary incomplete	Christianity	Agriculture	Widowed	2 3 5	0	1	1	0	1	3	1 6 7	1	0	0	0	0	1	1	0	0	3	10+	Medium risk	Yes	4 weeks and more	radio	2	0	1	0	0	0	0	0	0	8	0	0	0	0	0	0	1	0
Yes	Female	36-45	Rural	5+	Primary complete	Christianity	Agriculture	Married	5 3	0	0	1	0	1	2	7 3 1 6	1	0	1	0	0	1	1	0	0	4	10+	No risk	Yes	4 weeks and more	health care professional	2	0	1	0	0	0	0	0	0	5 6 3	0	0	1	0	1	1	0	0
Yes	Female	36-45	Rural	5+	Primary incomplete	Christianity	Agriculture	Married	3 2	0	1	1	0	0	2	1 6 7 9	1	0	0	0	0	1	1	0	1	4	5-10	High risk	Yes	4 weeks and more	radio	2 7 6	0	1	0	0	0	1	1	0	3 1	1	0	1	0	0	0	0	0
Yes	Male	36-45	Rural	4-5	Primary incomplete	Christianity	Agriculture	Married	4 3 2	0	1	1	1	0	3	7 6	0	0	0	0	0	1	1	0	0	2	10+	High risk	Yes	4 weeks and more	family/neighbor/friend	6 7	0	0	0	0	0	1	1	0	1 3 2 5 4 6	1	1	1	1	1	1	0	0
Yes	Female	55+	Rural	4-5	Primary incomplete	Christianity	Agriculture	Married	5 4 2	0	1	0	1	1	3	1 2 3 5 6 7 9 8	1	1	1	0	1	1	1	1	1	8	5-10	High risk	Yes	4 weeks and more	radio	1 3 6 7	1	0	1	0	0	1	1	0	3 5	0	0	1	0	1	0	0	0
Yes	Male	26-35	Rural	5+	Primary incomplete	Christianity	Agriculture	Married	2 5	0	1	0	0	1	2	3	0	0	1	0	0	0	0	0	0	1	10+	Low risk	Yes	4 weeks and more	radio	2 7	0	1	0	0	0	0	1	0	8	0	0	0	0	0	0	1	0
Yes	Female	36-45	Rural	5+	Primary incomplete	Christianity	Sales and services	Divorced/Separated	2	0	1	0	0	0	1	3 6	0	0	1	0	0	1	0	0	0	2	10+	Low risk	Yes	less than 4 weeks	television	7	0	0	0	0	0	0	1	0	9	0	0	0	0	0	0	0	1
Yes	Female	55+	Rural	5+	Primary incomplete	Christianity	Agriculture	Not married	2 3	0	1	1	0	0	2	1 7 6	1	0	0	0	0	1	1	0	0	3	0-5	Low risk	Yes	4 weeks and more	radio	2	0	1	0	0	0	0	0	0	3 5 1 4	1	0	1	1	1	0	0	0
Yes	Female	55+	Rural	1 -3	No education	other	Agriculture	Not married	5 4 3 2	0	1	1	1	1	4	7	0	0	0	0	0	0	1	0	0	1	10+	Definitely	Yes	4 weeks and more	health care professional	7	0	0	0	0	0	0	1	0	5 3	0	0	1	0	1	0	0	0
Yes	Female	18-25	Rural	4-5	Primary complete	Christianity	Domestic service	Married	2 3	0	1	1	0	0	2	1 7 6	1	0	0	0	0	1	1	0	0	3	10+	No risk	Yes	4 weeks and more	health care professional	6 2	0	1	0	0	0	1	0	0	3 1 2	1	1	1	0	0	0	0	0
Yes	Male	46-55	Rural	5+	Primary incomplete	Christianity	Agriculture	Married	4 3 5 2	0	1	1	1	1	4	1 3 5 7 6	1	0	1	0	1	1	1	0	0	5	10+	Definitely	Yes	4 weeks and more	radio	6 2 7	0	1	0	0	0	1	1	0	3 1 2 4 6	1	1	1	1	0	1	0	0
Yes	Female	26-35	Rural	5+	Secondary incomplete	Christianity	Sales and services	Married	2 3	0	1	1	0	0	2	6	0	0	0	0	0	1	0	0	0	1	10+	High risk	Yes	4 weeks and more	radio	2 7 6	0	1	0	0	0	1	1	0	5 3	0	0	1	0	1	0	0	0
Yes	Female	18-25	Rural	1 -3	Secondary complete	Christianity	Agriculture	Married	3 2	0	1	1	0	0	2	1 3	1	0	1	0	0	0	0	0	0	2	10+	High risk	Yes	4 weeks and more	radio	2	0	1	0	0	0	0	0	0	6 5	0	0	0	0	1	1	0	0
Yes	Female	26-35	Rural	4-5	Primary incomplete	other	Agriculture	Married	5 1 2 3 4	1	1	1	1	1	5	3 6 7	0	0	1	0	0	1	1	0	0	3	10+	Definitely	Yes	4 weeks and more	radio	1 4	1	0	0	1	0	0	0	0	6 3	0	0	1	0	0	1	0	0
Yes	Female	18-25	Rural	1 -3	Secondary incomplete	Christianity	Agriculture	Married	2 3	0	1	1	0	0	2	3	0	0	1	0	0	0	0	0	0	1	10+	High risk	Yes	4 weeks and more	health care professional	6 7	0	0	0	0	0	1	1	0	1 3	1	0	1	0	0	0	0	0
Yes	Male	26-35	Rural	5+	Secondary complete	Christianity	Agriculture	Married	2 3 4 5	0	1	1	1	1	4	1 5 6 7	1	0	0	0	1	1	1	0	0	4	5-10	Medium risk	Yes	4 weeks and more	radio	6 7 2 8	0	1	0	0	0	1	1	1	1 2 3 5 6	1	1	1	0	1	1	0	0
Yes	Female	18-25	Rural	4-5	Primary incomplete	Christianity	Agriculture	Married	2 5 4	0	1	0	1	1	3	3 7	0	0	1	0	0	0	1	0	0	2	10+	High risk	Yes	4 weeks and more	family/neighbor/friend	7	0	0	0	0	0	0	1	0	3 6 5	0	0	1	0	1	1	0	0
Yes	Female	26-35	Rural	5+	Primary incomplete	Christianity	Agriculture	Married	2 3	0	1	1	0	0	2	6	0	0	0	0	0	1	0	0	0	1	5-10	High risk	Yes	4 weeks and more	radio	2	0	1	0	0	0	0	0	0	8	0	0	0	0	0	0	1	0
Yes	Female	18-25	Rural	5+	Secondary incomplete	Christianity	Unemployed	Not married	2	0	1	0	0	0	1	8	0	0	0	0	0	0	0	1	0	1	5-10	High risk	Yes	4 weeks and more	radio	2 6	0	1	0	0	0	1	0	0	3 6	0	0	1	0	0	1	0	0
Yes	Male	26-35	Rural	4-5	Secondary incomplete	Christianity	Agriculture	Married	2 5 3 4	0	1	1	1	1	4	7 10	0	0	0	0	0	0	1	0	0	1	0-5	Medium risk	Yes	4 weeks and more	health care professional	7 6	0	0	0	0	0	1	1	0	1 5 3	1	0	1	0	1	0	0	0
Yes	Female	26-35	Rural	1 -3	Secondary incomplete	Christianity	Agriculture	Married	2 3	0	1	1	0	0	2	1 7	1	0	0	0	0	0	1	0	0	2	10+	High risk	Yes	less than 4 weeks	newspaper/magazine	2	0	1	0	0	0	0	0	0	3 4	0	0	1	1	0	0	0	0
Yes	Male	26-35	Rural	4-5	Secondary incomplete	Christianity	Agriculture	Married	2 3 5	0	1	1	0	1	3	1 7	1	0	0	0	0	0	1	0	0	2	10+	No risk	Yes	4 weeks and more	radio	2	0	1	0	0	0	0	0	0	1 3	1	0	1	0	0	0	0	0
Yes	Male	36-45	Rural	4-5	Secondary complete	Christianity	Agriculture	Married	2 4 5	0	1	0	1	1	3	3 6 7	0	0	1	0	0	1	1	0	0	3	5-10	Medium risk	Yes	4 weeks and more	radio	6 7	0	0	0	0	0	1	1	0	3 6 1	1	0	1	0	0	1	0	0
Yes	Female	18-25	Rural	4-5	Primary incomplete	Christianity	Agriculture	Married	5 4 3 2	0	1	1	1	1	4	1 6 7	1	0	0	0	0	1	1	0	0	3	10+	High risk	Yes	4 weeks and more	family/neighbor/friend	2 6 7	0	1	0	0	0	1	1	0	1 4 5 6	1	0	0	1	1	1	0	0
Yes	Female	55+	Rural	1 -3	Primary incomplete	Christianity	Agriculture	Married	4 2	0	1	0	1	0	2	3	0	0	1	0	0	0	0	0	0	1	10+	Medium risk	Yes	4 weeks and more	radio	7 2	0	1	0	0	0	0	1	0	8	0	0	0	0	0	0	1	0
Yes	Female	26-35	Rural	4-5	Primary incomplete	Christianity	Agriculture	Married	2 3	0	1	1	0	0	2	1 3 7	1	0	1	0	0	0	1	0	0	3	10+	Medium risk	Yes	less than 4 weeks	radio	2	0	1	0	0	0	0	0	0	3 6	0	0	1	0	0	1	0	0
Yes	Male	55+	Rural	4-5	Primary incomplete	Christianity	Agriculture	Married	5 2	0	1	0	0	1	2	1 5 6	1	0	0	0	1	1	0	0	0	3	10+	Medium risk	Yes	4 weeks and more	radio	6	0	0	0	0	0	1	0	0	1 3 6	1	0	1	0	0	1	0	0
Yes	Male	36-45	Rural	5+	Primary incomplete	Christianity	Sales and services	Married	3 2	0	1	1	0	0	2	7	0	0	0	0	0	0	1	0	0	1	10+	Low risk	Yes	4 weeks and more	family/neighbor/friend	6	0	0	0	0	0	1	0	0	9	0	0	0	0	0	0	0	1
Yes	Male	26-35	Rural	4-5	More than secondary	Christianity	Professional/Technical/Managerial	Married	1 2 4 5	1	1	0	1	1	4	1 6 7	1	0	0	0	0	1	1	0	0	3	10+	No risk	Yes	4 weeks and more	radio	2 5	0	1	0	0	1	0	0	0	1 3 6	1	0	1	0	0	1	0	0
Yes	Female	26-35	Rural	4-5	Primary incomplete	Christianity	Agriculture	Married	2 3	0	1	1	0	0	2	3 7 1	1	0	1	0	0	0	1	0	0	3	10+	No risk	Yes	less than 4 weeks	radio	2	0	1	0	0	0	0	0	0	3 4 6	0	0	1	1	0	1	0	0
Yes	Female	18-25	Rural	4-5	Secondary incomplete	Christianity	manual labor	Married	2 4	0	1	0	1	0	2	6 5	0	0	0	0	1	1	0	0	0	2	10+	No risk	Yes	4 weeks and more	radio	7	0	0	0	0	0	0	1	0	3	0	0	1	0	0	0	0	0
Yes	Female	18-25	Rural	5+	Primary complete	Christianity	manual labor	Not married	4 3 2 5	0	1	1	1	1	4	1 6 7	1	0	0	0	0	1	1	0	0	3	10+	Low risk	Yes	4 weeks and more	family/neighbor/friend	6 8 2	0	1	0	0	0	1	0	1	1 3 2 4 5 6	1	1	1	1	1	1	0	0
Yes	Female	18-25	Rural	5+	Secondary incomplete	Christianity	Agriculture	Not married	3	0	0	1	0	0	1	10	0	0	0	0	0	0	0	0	0	0	5-10	High risk	Yes	4 weeks and more	radio	2	0	1	0	0	0	0	0	0	6	0	0	0	0	0	1	0	0
Yes	Female	36-45	Rural	5+	No education	Christianity	Agriculture	Widowed	2 3	0	1	1	0	0	2	3 7 6 1	1	0	1	0	0	1	1	0	0	4	10+	Low risk	Yes	4 weeks and more	radio	7 2	0	1	0	0	0	0	1	0	6 5 4	0	0	0	1	1	1	0	0
Yes	Female	26-35	Rural	4-5	Secondary incomplete	Christianity	Sales and services	Married	1 2 3 4 5	1	1	1	1	1	5	1 3 6 7	1	0	1	0	0	1	1	0	0	4	10+	High risk	Yes	4 weeks and more	family/neighbor/friend	2	0	1	0	0	0	0	0	0	1 3 6 9	1	0	1	0	0	1	0	1
Yes	Female	55+	Rural	5+	No education	Christianity	Agriculture	Widowed	5 2 3	0	1	1	0	1	3	3	0	0	1	0	0	0	0	0	0	1	10+	Low risk	Yes	4 weeks and more	In church/from religious leader	1 6 7	1	0	0	0	0	1	1	0	1 6 3	1	0	1	0	0	1	0	0
Yes	Female	36-45	Rural	5+	No education	Christianity	Agriculture	Married	2 3	0	1	1	0	0	2	6 9	0	0	0	0	0	1	0	0	1	2	10+	Definitely	Yes	less than 4 weeks	radio	2	0	1	0	0	0	0	0	0	6 4	0	0	0	1	0	1	0	0
Yes	Male	36-45	Rural	5+	Primary incomplete	Christianity	Agriculture	Married	3 2	0	1	1	0	0	2	7 6	0	0	0	0	0	1	1	0	0	2	5-10	Medium risk	Yes	4 weeks and more	radio	7 2	0	1	0	0	0	0	1	0	3 1	1	0	1	0	0	0	0	0
Yes	Male	26-35	Rural	4-5	Secondary incomplete	Christianity	Sales and services	Divorced/Separated	5 4 3 2	0	1	1	1	1	4	1	1	0	0	0	0	0	0	0	0	1	5-10	High risk	Yes	4 weeks and more	radio	1 2 6 7 8	1	1	0	0	0	1	1	1	1 2 3 5 6	1	1	1	0	1	1	0	0
Yes	Male	46-55	Rural	4-5	Secondary incomplete	Christianity	Agriculture	Married	5 3 2	0	1	1	0	1	3	1 5 6 7 9	1	0	0	0	1	1	1	0	1	5	10+	Medium risk	Yes	4 weeks and more	radio	6 7 2	0	1	0	0	0	1	1	0	3 6 5 9	0	0	1	0	1	1	0	1
Yes	Female	46-55	Rural	1 -3	Primary incomplete	Christianity	manual labor	Divorced/Separated	2 5 4	0	1	0	1	1	3	3	0	0	1	0	0	0	0	0	0	1	10+	No risk	Yes	4 weeks and more	health care professional	7 6	0	0	0	0	0	1	1	0	9	0	0	0	0	0	0	0	1
Yes	Male	46-55	Rural	4-5	No education	Christianity	Agriculture	Married	2	0	1	0	0	0	1	3	0	0	1	0	0	0	0	0	0	1	10+	Definitely	Yes	4 weeks and more	radio	7 2	0	1	0	0	0	0	1	0	8	0	0	0	0	0	0	1	0
Yes	Male	36-45	Rural	4-5	More than secondary	Christianity	Professional/Technical/Managerial	Married	1 2 3 4 5	1	1	1	1	1	5	1 6 7	1	0	0	0	0	1	1	0	0	3	10+	High risk	Yes	4 weeks and more	internet	5	0	0	0	0	1	0	0	0	1 6	1	0	0	0	0	1	0	0
Yes	Male	18-25	Rural	1 -3	More than secondary	Christianity	Unemployed	Not married	5 3 2	0	1	1	0	1	3	2 7 6	0	1	0	0	0	1	1	0	0	3	10+	No risk	Yes	4 weeks and more	radio	2 1 4 5 3	1	1	1	1	1	0	0	0	1 3 4	1	0	1	1	0	0	0	0
Yes	Female	26-35	Rural	5+	Primary complete	Christianity	Agriculture	Not married	5 4 2 3	0	1	1	1	1	2	3 6	0	0	1	0	0	1	0	0	0	2	10+	Medium risk	Yes	4 weeks and more	family/neighbor/friend	7 6	0	0	0	0	0	1	1	0	8	0	0	0	0	0	0	1	0
Yes	Male	18-25	Rural	5+	Secondary incomplete	Christianity	manual labor	Not married	2	0	1	0	0	0	1	10 3	0	0	1	0	0	0	0	0	0	1	10+	Medium risk	Yes	4 weeks and more	radio	2	0	1	0	0	0	0	0	0	3 1	1	0	1	0	0	0	0	0
Yes	Male	18-25	Rural	5+	Primary incomplete	Christianity	Unemployed	Not married	1 2 3	1	1	1	0	0	3	10	0	0	0	0	0	0	0	0	0	0	10+	Medium risk	Yes	4 weeks and more	radio	9	0	0	0	0	0	0	0	0	8	0	0	0	0	0	0	1	0
Yes	Female	55+	Rural	1 -3	Primary incomplete	Christianity	Unemployed	Widowed	2 3 4	0	1	1	1	0	3	5 7	0	0	0	0	1	0	1	0	0	2	10+	Low risk	Yes	4 weeks and more	radio	2 7	0	1	0	0	0	0	1	0	8	0	0	0	0	0	0	1	0
Yes	Female	26-35	Rural	4-5	No education	Christianity	manual labor	Married	2	0	1	0	0	0	1	1 7	1	0	0	0	0	0	1	0	0	2	10+	No risk	Yes	4 weeks and more	other	2 6	0	1	0	0	0	1	0	0	3 5	0	0	1	0	1	0	0	0
Yes	Female	18-25	Rural	1 -3	Secondary incomplete	Christianity	Agriculture	Married	2 3 4	0	1	1	1	0	3	6 7 1	1	0	0	0	0	1	1	0	0	3	10+	Definitely	Yes	4 weeks and more	In church/from religious leader	2	0	1	0	0	0	0	0	0	4 5 3	0	0	1	1	1	0	0	0
Yes	Male	18-25	Rural	4-5	Secondary incomplete	Christianity	Unemployed	Not married	2 3	0	1	1	0	0	2	7 1	1	0	0	0	0	0	1	0	0	2	5-10	No risk	Yes	4 weeks and more	radio	2 7	0	1	0	0	0	0	1	0	1 6 3	1	0	1	0	0	1	0	0
Yes	Female	18-25	Rural	4-5	Primary incomplete	Christianity	Agriculture	Married	2	0	1	0	0	0	1	1 6	1	0	0	0	0	1	0	0	0	2	10+	No risk	Yes	4 weeks and more	radio	2 7	0	1	0	0	0	0	1	0	2 3 1 5	1	1	1	0	1	0	0	0
Yes	Female	26-35	Rural	5+	Primary complete	Christianity	Agriculture	Married	3 2	0	1	1	0	0	2	10	0	0	0	0	0	0	0	0	0	0	10+	Low risk	Yes	4 weeks and more	family/neighbor/friend	7 6	0	0	0	0	0	1	1	0	3 1 6	1	0	1	0	0	1	0	0
Yes	Male	26-35	Rural	4-5	Primary incomplete	Christianity	Agriculture	Married	2 4	0	1	0	1	0	2	7 6	0	0	0	0	0	1	1	0	0	2	5-10	Low risk	Yes	4 weeks and more	radio	2	0	1	0	0	0	0	0	0	1 4 3 5	1	0	1	1	1	0	0	0
Yes	Female	26-35	Rural	1 -3	Primary incomplete	Christianity	Agriculture	Divorced/Separated	2	0	1	0	0	0	1	6 5	0	0	0	0	1	1	0	0	0	2	10+	High risk	Yes	4 weeks and more	radio	2 7 6	0	1	0	0	0	1	1	0	1 5 3 2 6	1	1	1	0	1	1	0	0
Yes	Female	36-45	Rural	4-5	Primary incomplete	Christianity	manual labor	Married	3 4 2	0	1	1	1	0	3	1 3 6	1	0	1	0	0	1	0	0	0	3	5-10	Medium risk	Yes	4 weeks and more	radio	2 6 7	0	1	0	0	0	1	1	0	3	0	0	1	0	0	0	0	0
Yes	Female	36-45	Rural	5+	No education	Christianity	manual labor	Married	2 3	0	1	1	0	0	2	1 3 7	1	0	1	0	0	0	1	0	0	3	10+	Medium risk	Yes	4 weeks and more	radio	2 7	0	1	0	0	0	0	1	0	3	0	0	1	0	0	0	0	0
Yes	Female	36-45	Rural	4-5	Secondary incomplete	Islamism	Domestic service	Divorced/Separated	2	0	1	0	0	0	1	3 6 2	0	1	1	0	0	1	0	0	0	3	10+	Definitely	Yes	less than 4 weeks	newspaper/magazine	3	0	0	1	0	0	0	0	0	3 4 5	0	0	1	1	1	0	0	0
Yes	Male	55+	Rural	5+	Primary complete	Christianity	Agriculture	Married	5 2 3	0	1	1	0	1	3	1 3 7 6	1	0	1	0	0	1	1	0	0	4	10+	High risk	Yes	4 weeks and more	government	2 7	0	1	0	0	0	0	1	0	8	0	0	0	0	0	0	1	0
Yes	Male	36-45	Rural	4-5	Secondary incomplete	Christianity	Agriculture	Married	1 2 3 4 5	1	1	1	1	1	5	6	0	0	0	0	0	1	0	0	0	1	5-10	No risk	Yes	4 weeks and more	radio	6	0	0	0	0	0	1	0	0	1 3	1	0	1	0	0	0	0	0
Yes	Female	36-45	Rural	4-5	Primary incomplete	other	Agriculture	Married	4	0	0	0	1	0	1	7 6	0	0	0	0	0	1	1	0	0	2	10+	Medium risk	Yes	4 weeks and more	health care professional	7	0	0	0	0	0	0	1	0	8	0	0	0	0	0	0	1	0
Yes	Male	55+	Rural	5+	Primary incomplete	Christianity	Agriculture	Married	2 3 5	0	1	1	0	1	3	1 3 5 7	1	0	1	0	1	0	1	0	0	4	10+	Medium risk	Yes	4 weeks and more	radio	2 6 7	0	1	0	0	0	1	1	0	8	0	0	0	0	0	0	1	0
Yes	Male	55+	Rural	4-5	Primary complete	Christianity	Agriculture	Married	4 3 2 5	0	1	1	1	1	4	1 5 6 7	1	0	0	0	1	1	1	0	0	4	10+	Medium risk	Yes	4 weeks and more	radio	7 2 6	0	1	0	0	0	1	1	0	1 2 3 5 6	1	1	1	0	1	1	0	0
Yes	Female	36-45	Rural	4-5	No education	Christianity	Agriculture	Married	3	0	0	1	0	0	1	3	0	0	1	0	0	0	0	0	0	1	5-10	Medium risk	Yes	less than 4 weeks	family/neighbor/friend	7	0	0	0	0	0	0	1	0	1 2	1	1	0	0	0	0	0	0
Yes	Male	36-45	Rural	4-5	No education	Christianity	Agriculture	Married	2 3	0	1	1	0	0	2	3 7	0	0	1	0	0	0	1	0	0	2	10+	High risk	Yes	4 weeks and more	family/neighbor/friend	6 7	0	0	0	0	0	1	1	0	3 1	1	0	1	0	0	0	0	0
Yes	Male	36-45	Rural	5+	Secondary incomplete	Christianity	Agriculture	Married	2 4	0	1	0	1	0	2	7 1 3 5 6	1	0	1	0	1	1	1	0	0	5	10+	High risk	Yes	4 weeks and more	other	2 9	0	1	0	0	0	0	0	0	3 9 1 4	1	0	1	1	0	0	0	1
Yes	Male	36-45	Rural	5+	Primary incomplete	Christianity	Agriculture	Married	5 3 2	0	1	1	0	1	3	1 2 5 6 7	1	1	0	0	1	1	1	0	0	5	0-5	No risk	Yes	4 weeks and more	radio	2	0	1	0	0	0	0	0	0	1 3 4	1	0	1	1	0	0	0	0
Yes	Female	46-55	Rural	5+	Primary incomplete	other	Agriculture	Married	2 3	0	1	1	0	0	2	7 6 3	0	0	1	0	0	1	1	0	0	3	0-5	No risk	Yes	4 weeks and more	radio	7 2	0	1	0	0	0	0	1	0	3 6 1	1	0	1	0	0	1	0	0
Yes	Male	26-35	Rural	4-5	No education	other	Agriculture	Married	2	0	1	0	0	0	1	2 1	1	1	0	0	0	0	0	0	0	2	5-10	High risk	Yes	less than 4 weeks	health care professional	8 3 4	0	0	1	1	0	0	0	1	1	1	0	0	0	0	0	0	0
Yes	Female	18-25	Rural	4-5	Secondary incomplete	Christianity	Agriculture	Married	3 5 2	0	1	1	0	1	3	1 3 6 7	1	0	1	0	0	1	1	0	0	4	10+	High risk	Yes	4 weeks and more	radio	6 2 7	0	1	0	0	0	1	1	0	1 5 3 6	1	0	1	0	1	1	0	0
Yes	Male	26-35	Rural	4-5	Primary complete	Christianity	Agriculture	Married	4 3 2	0	1	1	1	0	3	1 6 7	1	0	0	0	0	1	1	0	0	3	10+	Medium risk	Yes	4 weeks and more	radio	7 2 6 5 8	0	1	0	0	1	1	1	1	1 2 6 3 5	1	1	1	0	1	1	0	0
Yes	Female	46-55	Rural	4-5	No education	Christianity	Agriculture	Married	2 3	0	1	1	0	0	2	1	1	0	0	0	0	0	0	0	0	1	10+	High risk	Yes	4 weeks and more	radio	2	0	1	0	0	0	0	0	0	1 3 4 5	1	0	1	1	1	0	0	0
Yes	Female	26-35	Rural	1 -3	Primary incomplete	Christianity	Agriculture	Divorced/Separated	2 3	0	1	1	0	0	2	6	0	0	0	0	0	1	0	0	0	1	10+	High risk	Yes	4 weeks and more	health care professional	6	0	0	0	0	0	1	0	0	8	0	0	0	0	0	0	1	0
Yes	Male	26-35	Rural	4-5	Secondary complete	Christianity	Agriculture	Married	5 2	0	1	0	0	1	2	1 6 5 7	1	0	0	0	1	1	1	0	0	4	10+	Low risk	Yes	4 weeks and more	radio	2 7	0	1	0	0	0	0	1	0	3 5 6	0	0	1	0	1	1	0	0
Yes	Male	26-35	Rural	5+	Secondary complete	Christianity	Agriculture	Married	5 3 4 2	0	1	1	1	1	4	6 7 1 3 5	1	0	1	0	1	1	1	0	0	5	5-10	High risk	Yes	4 weeks and more	radio	2 9 7	0	1	0	0	0	0	1	0	3 4 1	1	0	1	1	0	0	0	0
Yes	Male	46-55	Rural	4-5	No education	Christianity	Agriculture	Married	4 3	0	0	1	1	0	2	6	0	0	0	0	0	1	0	0	0	1	10+	High risk	Yes	4 weeks and more	radio	7	0	0	0	0	0	0	1	0	3 5	0	0	1	0	1	0	0	0
Yes	Female	46-55	Rural	1 -3	Primary incomplete	Christianity	Agriculture	Married	4 3 2 5	0	1	1	1	1	4	7 6	0	0	0	0	0	1	1	0	0	2	0-5	High risk	Yes	4 weeks and more	family/neighbor/friend	7	0	0	0	0	0	0	1	0	6	0	0	0	0	0	1	0	0
Yes	Female	18-25	Rural	1 -3	Primary incomplete	Christianity	Agriculture	Married	2	0	1	0	0	0	1	3 7	0	0	1	0	0	0	1	0	0	2	10+	Medium risk	Yes	4 weeks and more	family/neighbor/friend	2	0	1	0	0	0	0	0	0	9	0	0	0	0	0	0	0	1
Yes	Female	26-35	Rural	4-5	Secondary incomplete	Christianity	Agriculture	Married	5 3 2 4	0	1	1	1	1	4	1 3 6 7	1	0	1	0	0	1	1	0	0	4	10+	No risk	Yes	4 weeks and more	radio	7 6 2 4	0	1	0	1	0	1	1	0	5 1 3	1	0	1	0	1	0	0	0
Yes	Male	26-35	Rural	4-5	Primary incomplete	Christianity	Agriculture	Married	2 3	0	1	1	0	0	2	1 7 3 6	1	0	1	0	0	1	1	0	0	4	10+	Medium risk	Yes	4 weeks and more	radio	4 2 7	0	1	0	1	0	0	1	0	8	0	0	0	0	0	0	1	0
Yes	Female	46-55	Rural	4-5	No education	Christianity	Agriculture	Married	2 3 4 5	0	1	1	1	1	4	1	1	0	0	0	0	0	0	0	0	1	0-5	Low risk	Yes	4 weeks and more	health care professional	2	0	1	0	0	0	0	0	0	1 3	1	0	1	0	0	0	0	0
Yes	Male	26-35	Rural	5+	Primary incomplete	Christianity	Agriculture	Not married	2 5	0	1	0	0	1	2	6	0	0	0	0	0	1	0	0	0	1	10+	Low risk	Yes	4 weeks and more	radio	7	0	0	0	0	0	0	1	0	3 5	0	0	1	0	1	0	0	0
Yes	Female	26-35	Rural	4-5	No education	Christianity	Unemployed	Married	5 3 2	0	1	1	0	1	3	1 3 6 9	1	0	1	0	0	1	0	0	1	4	10+	No risk	Yes	4 weeks and more	radio	2 7	0	1	0	0	0	0	1	0	3	0	0	1	0	0	0	0	0
Yes	Male	46-55	Rural	5+	No education	Christianity	Agriculture	Married	5 3 2	0	1	1	0	1	3	1 10	1	0	0	0	0	0	0	0	0	1	10+	No risk	Yes	4 weeks and more	radio	2 7	0	1	0	0	0	0	1	0	9 3	0	0	1	0	0	0	0	1
Yes	Female	26-35	Rural	1 -3	No education	Christianity	Agriculture	Divorced/Separated	2	0	1	0	0	0	1	10	0	0	0	0	0	0	0	0	0	0	10+	High risk	Yes	4 weeks and more	radio	7	0	0	0	0	0	0	1	0	9	0	0	0	0	0	0	0	1
Yes	Female	26-35	Rural	5+	Primary complete	Christianity	Agriculture	Married	5 4 3 2	0	1	1	1	1	4	1 6 7	1	0	0	0	0	1	1	0	0	3	10+	No risk	Yes	4 weeks and more	family/neighbor/friend	2 6 7	0	1	0	0	0	1	1	0	1 2 6 3 5	1	1	1	0	1	1	0	0
Yes	Female	18-25	Rural	1 -3	Secondary incomplete	Christianity	Full-time housewife with children	Married	3 4	0	0	1	1	0	2	3	0	0	1	0	0	0	0	0	0	1	10+	High risk	Yes	4 weeks and more	radio	7	0	0	0	0	0	0	1	0	1 3 6	1	0	1	0	0	1	0	0
Yes	Female	55+	Rural	1 -3	Primary incomplete	Christianity	Agriculture	Widowed	4 2 3	0	1	1	1	0	3	3	0	0	1	0	0	0	0	0	0	1	10+	No risk	Yes	4 weeks and more	health care professional	6 7	0	0	0	0	0	1	1	0	8	0	0	0	0	0	0	1	0
Yes	Female	36-45	Rural	5+	No education	Christianity	Agriculture	Married	2 5	0	1	0	0	1	2	10	0	0	0	0	0	0	0	0	0	0	5-10	Low risk	Yes	4 weeks and more	family/neighbor/friend	7	0	0	0	0	0	0	1	0	9	0	0	0	0	0	0	0	1
Yes	Female	46-55	Rural	5+	No education	Christianity	Agriculture	Married	2 3	0	1	1	0	0	2	7	0	0	0	0	0	0	1	0	0	1	10+	High risk	Yes	4 weeks and more	family/neighbor/friend	7	0	0	0	0	0	0	1	0	8	0	0	0	0	0	0	1	0
Yes	Female	26-35	Rural	5+	Primary complete	Christianity	Agriculture	Divorced/Separated	2 3	0	1	1	0	0	2	10	0	0	0	0	0	0	0	0	0	0	10+	High risk	Yes	4 weeks and more	family/neighbor/friend	7	0	0	0	0	0	0	1	0	3 9	0	0	1	0	0	0	0	1
Yes	Female	26-35	Rural	5+	Primary complete	Christianity	Agriculture	Divorced/Separated	2	0	1	0	0	0	1	6	0	0	0	0	0	1	0	0	0	1	10+	High risk	Yes	4 weeks and more	family/neighbor/friend	2 7	0	1	0	0	0	0	1	0	3 1 5	1	0	1	0	1	0	0	0
Yes	Female	18-25	Rural	4-5	Secondary incomplete	Christianity	Agriculture	Married	5 3 4 2	0	1	1	1	1	4	1 5 6 7	1	0	0	0	1	1	1	0	0	4	5-10	No risk	Yes	4 weeks and more	radio	7 8 2 6	0	1	0	0	0	1	1	1	1 5 2 3 6	1	1	1	0	1	1	0	0
Yes	Male	18-25	Rural	4-5	Primary incomplete	Christianity	Domestic service	Not married	2	0	1	0	0	0	1	6 1 7	1	0	0	0	0	1	1	0	0	3	10+	High risk	Yes	This week	family/neighbor/friend	2	0	1	0	0	0	0	0	0	6 3	0	0	1	0	0	1	0	0
Yes	Female	18-25	Rural	1 -3	Primary incomplete	Christianity	Agriculture	Married	4 2	0	1	0	1	0	2	1 3	1	0	1	0	0	0	0	0	0	2	10+	High risk	Yes	4 weeks and more	radio	2	0	1	0	0	0	0	0	0	1 3 6	1	0	1	0	0	1	0	0
Yes	Female	18-25	Rural	1 -3	Primary incomplete	Christianity	Full-time housewife with children	Married	2 3	0	1	1	0	0	2	3 6	0	0	1	0	0	1	0	0	0	2	10+	No risk	Yes	4 weeks and more	family/neighbor/friend	6	0	0	0	0	0	1	0	0	8	0	0	0	0	0	0	1	0
Yes	Male	18-25	Rural	1 -3	Secondary incomplete	Christianity	Sales and services	Married	2 3 4	0	1	1	1	0	3	10	0	0	0	0	0	0	0	0	0	0	10+	No risk	Yes	4 weeks and more	radio	7	0	0	0	0	0	0	1	0	1 3	1	0	1	0	0	0	0	0
Yes	Female	46-55	Rural	4-5	Primary incomplete	Christianity	Agriculture	Widowed	5 4 3 2	0	1	1	1	1	4	3	0	0	1	0	0	0	0	0	0	1	10+	No risk	Yes	4 weeks and more	health care professional	6 7	0	0	0	0	0	1	1	0	3 4	0	0	1	1	0	0	0	0
Yes	Female	55+	Rural	4-5	No education	Christianity	Agriculture	Widowed	2 3	0	1	1	0	0	2	1 6	1	0	0	0	0	1	0	0	0	2	10+	No risk	Yes	4 weeks and more	family/neighbor/friend	2	0	1	0	0	0	0	0	0	3	0	0	1	0	0	0	0	0
Yes	Male	18-25	Rural	5+	Primary incomplete	other	Agriculture	Not married	5 4 3 2	0	1	1	1	1	4	1 6 7 3	1	0	1	0	0	1	1	0	0	4	10+	No risk	Yes	4 weeks and more	radio	2 7 8	0	1	0	0	0	0	1	1	1 2 5 3 6	1	1	1	0	1	1	0	0
Yes	Female	18-25	Rural	1 -3	Primary incomplete	Christianity	Agriculture	Married	2 4	0	1	0	1	0	2	7	0	0	0	0	0	0	1	0	0	1	5-10	High risk	Yes	4 weeks and more	family/neighbor/friend	2	0	1	0	0	0	0	0	0	3 6 2	0	1	1	0	0	1	0	0
Yes	Male	18-25	Rural	4-5	Primary incomplete	Christianity	Domestic service	Not married	2	0	1	0	0	0	1	10	0	0	0	0	0	0	0	0	0	0	10+	High risk	Yes	less than 4 weeks	family/neighbor/friend	2	0	1	0	0	0	0	0	0	9	0	0	0	0	0	0	0	1
Yes	Female	55+	Rural	5+	Primary incomplete	Christianity	Agriculture	Married	2 3 4 5	0	1	1	1	1	4	10	0	0	0	0	0	0	0	0	0	0	10+	High risk	Yes	4 weeks and more	family/neighbor/friend	7	0	0	0	0	0	0	1	0	9	0	0	0	0	0	0	0	1
Yes	Female	55+	Rural	1 -3	Primary incomplete	Christianity	Agriculture	Widowed	2 3 4 5	0	1	1	1	1	4	10	0	0	0	0	0	0	0	0	0	0	10+	Medium risk	Yes	4 weeks and more	family/neighbor/friend	9	0	0	0	0	0	0	0	0	8	0	0	0	0	0	0	1	0
Yes	Female	46-55	Rural	5+	Primary incomplete	Christianity	Agriculture	Married	2 3	0	1	1	0	0	2	6 3 7	0	0	1	0	0	1	1	0	0	3	5-10	No risk	Yes	4 weeks and more	health care professional	2 7	0	1	0	0	0	0	1	0	3 1 5 6	1	0	1	0	1	1	0	0
Yes	Female	55+	Rural	1 -3	Primary incomplete	Christianity	Agriculture	Widowed	4 2	0	1	0	1	0	2	6 3	0	0	1	0	0	1	0	0	0	2	10+	High risk	Yes	4 weeks and more	family/neighbor/friend	6 5	0	0	0	0	1	1	0	0	5 3 1	1	0	1	0	1	0	0	0
Yes	Female	36-45	Rural	4-5	No education	Christianity	Agriculture	Married	2 3	0	1	1	0	0	2	6 7	0	0	0	0	0	1	1	0	0	2	10+	High risk	Yes	4 weeks and more	family/neighbor/friend	6	0	0	0	0	0	1	0	0	8	0	0	0	0	0	0	1	0
Yes	Male	18-25	Rural	5+	Primary incomplete	other	Agriculture	Not married	3	0	0	1	0	0	1	1 3 6 7	1	0	1	0	0	1	1	0	0	4	10+	High risk	Yes	less than 4 weeks	radio	2	0	1	0	0	0	0	0	0	3 4	0	0	1	1	0	0	0	0
Yes	Female	36-45	Rural	5+	No education	Christianity	Agriculture	Widowed	3 2	0	1	1	0	0	2	10	0	0	0	0	0	0	0	0	0	0	10+	High risk	Yes	4 weeks and more	radio	7	0	0	0	0	0	0	1	0	3 6 1	1	0	1	0	0	1	0	0
Yes	Male	18-25	Rural	5+	Primary incomplete	Christianity	Agriculture	Not married	5 4 3 2	0	1	1	1	1	4	6 1 7	1	0	0	0	0	1	1	0	0	3	10+	Medium risk	Yes	4 weeks and more	radio	2 6 8 7	0	1	0	0	0	1	1	1	1 2 5 6 3	1	1	1	0	1	1	0	0
Yes	Female	18-25	Rural	5+	Secondary complete	Christianity	Agriculture	Married	2 3	0	1	1	0	0	2	7 1	1	0	0	0	0	0	1	0	0	2	10+	Medium risk	Yes	4 weeks and more	family/neighbor/friend	7	0	0	0	0	0	0	1	0	6 1 3	1	0	1	0	0	1	0	0
Yes	Female	18-25	Rural	1 -3	No education	Christianity	Agriculture	Married	2 3	0	1	1	0	0	2	3	0	0	1	0	0	0	0	0	0	1	5-10	No risk	Yes	less than 4 weeks	family/neighbor/friend	4 2	0	1	0	1	0	0	0	0	3	0	0	1	0	0	0	0	0
Yes	Female	18-25	Rural	4-5	Secondary incomplete	Christianity	Unemployed	Not married	2 3	0	1	1	0	0	2	1 6 7	1	0	0	0	0	1	1	0	0	3	10+	High risk	Yes	4 weeks and more	radio	7 2	0	1	0	0	0	0	1	0	3 1	1	0	1	0	0	0	0	0
Yes	Male	26-35	Rural	4-5	Primary incomplete	Christianity	Agriculture	Married	5 4 2 3	0	1	1	1	1	2	3 6	0	0	1	0	0	1	0	0	0	2	5-10	No risk	Yes	4 weeks and more	family/neighbor/friend	6 4 7	0	0	0	1	0	1	1	0	1 5	1	0	0	0	1	0	0	0
Yes	Male	18-25	Rural	1 -3	Secondary incomplete	Christianity	Agriculture	Married	2 3 4 5	0	1	1	1	1	4	1	1	0	0	0	0	0	0	0	0	1	10+	Medium risk	Yes	4 weeks and more	radio	2 7	0	1	0	0	0	0	1	0	1 5	1	0	0	0	1	0	0	0
Yes	Female	18-25	Rural	1 -3	Secondary incomplete	Christianity	Agriculture	Married	4 2 3	0	1	1	1	0	3	10 6	0	0	0	0	0	1	0	0	0	1	10+	No risk	Yes	4 weeks and more	radio	2 7	0	1	0	0	0	0	1	0	1 3 6	1	0	1	0	0	1	0	0
Yes	Female	18-25	Rural	1 -3	Primary incomplete	Christianity	Agriculture	Married	2 3	0	1	1	0	0	2	1 6 7	1	0	0	0	0	1	1	0	0	3	10+	Medium risk	Yes	4 weeks and more	In church/from religious leader	2	0	1	0	0	0	0	0	0	5 3	0	0	1	0	1	0	0	0
Yes	Female	55+	Rural	1 -3	No education	Christianity	Agriculture	Widowed	4	0	0	0	1	0	1	10	0	0	0	0	0	0	0	0	0	0	10+	High risk	Yes	4 weeks and more	family/neighbor/friend	7	0	0	0	0	0	0	1	0	8	0	0	0	0	0	0	1	0
Yes	Male	18-25	Rural	4-5	Secondary complete	Christianity	Agriculture	Married	5 4 3 2	0	1	1	1	1	4	7 1 6	1	0	0	0	0	1	1	0	0	3	10+	Medium risk	Yes	4 weeks and more	radio	2 8 7 6	0	1	0	0	0	1	1	1	6 1 3 2 5 4	1	1	1	1	1	1	0	0
Yes	Female	18-25	Rural	1 -3	Primary incomplete	Christianity	Sales and services	Married	2 3 4	0	1	1	1	0	3	7	0	0	0	0	0	0	1	0	0	1	10+	No risk	Yes	4 weeks and more	radio	7	0	0	0	0	0	0	1	0	3 6	0	0	1	0	0	1	0	0
Yes	Male	26-35	Rural	4-5	Primary incomplete	Christianity	Agriculture	Married	4 2	0	1	0	1	0	2	1 3 7	1	0	1	0	0	0	1	0	0	3	10+	No risk	Yes	4 weeks and more	family/neighbor/friend	7 6	0	0	0	0	0	1	1	0	5 1 6	1	0	0	0	1	1	0	0
Yes	Female	46-55	Rural	4-5	No education	Christianity	Agriculture	Married	2 3 4	0	1	1	1	0	3	10	0	0	0	0	0	0	0	0	0	0	10+	High risk	Yes	4 weeks and more	family/neighbor/friend	7	0	0	0	0	0	0	1	0	3	0	0	1	0	0	0	0	0
Yes	Male	26-35	Rural	1 -3	No education	Christianity	Agriculture	Married	4	0	0	0	1	0	1	2 7	0	1	0	0	0	0	1	0	0	2	5-10	Medium risk	Yes	4 weeks and more	radio	2	0	1	0	0	0	0	0	0	1 6 3	1	0	1	0	0	1	0	0
Yes	Male	26-35	Rural	4-5	Primary incomplete	Christianity	Agriculture	Married	2 3 4	0	1	1	1	0	3	10	0	0	0	0	0	0	0	0	0	0	10+	High risk	Yes	4 weeks and more	health care professional	6 9	0	0	0	0	0	1	0	0	9	0	0	0	0	0	0	0	1
Yes	Female	18-25	Rural	4-5	Primary incomplete	Christianity	Agriculture	Married	2 3 5 4	0	1	1	1	1	4	2 6 7	0	1	0	0	0	1	1	0	0	3	10+	Medium risk	Yes	4 weeks and more	radio	2	0	1	0	0	0	0	0	0	3 1	1	0	1	0	0	0	0	0
Yes	Female	55+	Rural	1 -3	No education	Christianity	Unemployed	Widowed	2	0	1	0	0	0	1	10	0	0	0	0	0	0	0	0	0	0	0-5	Medium risk	Yes	4 weeks and more	family/neighbor/friend	7	0	0	0	0	0	0	1	0	8	0	0	0	0	0	0	1	0
Yes	Female	18-25	Rural	1 -3	Primary incomplete	Christianity	Agriculture	Married	5 4 3 2	0	1	1	1	1	4	1 6 5 7	1	0	0	0	1	1	1	0	0	4	10+	High risk	Yes	4 weeks and more	family/neighbor/friend	2 8 6 7	0	1	0	0	0	1	1	1	1 2 3 5 6	1	1	1	0	1	1	0	0
Yes	Female	26-35	Rural	4-5	Primary complete	Christianity	Agriculture	Divorced/Separated	3 2	0	1	1	0	0	2	10	0	0	0	0	0	0	0	0	0	0	10+	High risk	Yes	4 weeks and more	family/neighbor/friend	6 4 7	0	0	0	1	0	1	1	0	3 6	0	0	1	0	0	1	0	0
Yes	Female	18-25	Rural	4-5	Secondary incomplete	Christianity	Agriculture	Married	5 2 3	0	1	1	0	1	3	1 3 7 6	1	0	1	0	0	1	1	0	0	4	5-10	Medium risk	Yes	4 weeks and more	radio	2 7	0	1	0	0	0	0	1	0	1 6 3	1	0	1	0	0	1	0	0
Yes	Male	26-35	Rural	4-5	No education	Christianity	Agriculture	Married	2 3	0	1	1	0	0	2	1 7	1	0	0	0	0	0	1	0	0	2	10+	High risk	Yes	4 weeks and more	radio	2 7	0	1	0	0	0	0	1	0	1 3 6	1	0	1	0	0	1	0	0
Yes	Female	36-45	Rural	5+	No education	other	Agriculture	Married	2	0	1	0	0	0	1	7	0	0	0	0	0	0	1	0	0	1	10+	High risk	Yes	4 weeks and more	health care professional	7	0	0	0	0	0	0	1	0	1	1	0	0	0	0	0	0	0
Yes	Male	26-35	Rural	4-5	Primary incomplete	Christianity	Agriculture	Married	2 3 4 5	0	1	1	1	1	4	1	1	0	0	0	0	0	0	0	0	1	0-5	High risk	Yes	4 weeks and more	radio	2	0	1	0	0	0	0	0	0	3 5 9	0	0	1	0	1	0	0	1
Yes	Female	36-45	Rural	5+	Primary incomplete	Christianity	Unemployed	Married	2 3	0	1	1	0	0	2	1	1	0	0	0	0	0	0	0	0	1	10+	High risk	Yes	4 weeks and more	health care professional	2	0	1	0	0	0	0	0	0	4	0	0	0	1	0	0	0	0
Yes	Female	18-25	Rural	4-5	No education	Christianity	Agriculture	Not married	2 3	0	1	1	0	0	2	7 3	0	0	1	0	0	0	1	0	0	2	10+	No risk	Yes	less than 4 weeks	radio	2	0	1	0	0	0	0	0	0	9	0	0	0	0	0	0	0	1
Yes	Female	26-35	Rural	4-5	Secondary incomplete	Christianity	Agriculture	Married	4 3 2 5	0	1	1	1	1	4	1 3 6 7	1	0	1	0	0	1	1	0	0	4	10+	Medium risk	Yes	4 weeks and more	radio	9 2	0	1	0	0	0	0	0	0	1 3 5 9	1	0	1	0	1	0	0	1
Yes	Female	26-35	Rural	5+	Primary complete	Christianity	Agriculture	Married	3 4 5 2	0	1	1	1	1	4	1 6 7	1	0	0	0	0	1	1	0	0	3	5-10	No risk	Yes	4 weeks and more	radio	2 6 7	0	1	0	0	0	1	1	0	1 3 2 4 5 6	1	1	1	1	1	1	0	0
Yes	Female	18-25	Rural	5+	Primary incomplete	Christianity	Sales and services	Married	3 2	0	1	1	0	0	2	3 6 7	0	0	1	0	0	1	1	0	0	3	10+	High risk	Yes	less than 4 weeks	family/neighbor/friend	7 6	0	0	0	0	0	1	1	0	1 3	1	0	1	0	0	0	0	0
Yes	Male	26-35	Rural	4-5	Primary incomplete	Christianity	Agriculture	Married	2	0	1	0	0	0	1	7 1	1	0	0	0	0	0	1	0	0	2	10+	No risk	Yes	4 weeks and more	family/neighbor/friend	2	0	1	0	0	0	0	0	0	6 4	0	0	0	1	0	1	0	0
Yes	Male	26-35	Rural	4-5	Primary incomplete	Christianity	Agriculture	Married	5 4 3 2	0	1	1	1	1	4	5 7 6	0	0	0	0	1	1	1	0	0	3	10+	High risk	Yes	4 weeks and more	radio	1 7	1	0	0	0	0	0	1	0	1 3	1	0	1	0	0	0	0	0
Yes	Male	36-45	Rural	4-5	Primary complete	Christianity	Agriculture	Married	2 3 4	0	1	1	1	0	3	1 6 7	1	0	0	0	0	1	1	0	0	3	10+	High risk	Yes	4 weeks and more	radio	7	0	0	0	0	0	0	1	0	8	0	0	0	0	0	0	1	0
Yes	Male	55+	Rural	1 -3	Secondary incomplete	Christianity	Agriculture	Married	2 4	0	1	0	1	0	2	10	0	0	0	0	0	0	0	0	0	0	5-10	High risk	Yes	4 weeks and more	family/neighbor/friend	9 7	0	0	0	0	0	0	1	0	8	0	0	0	0	0	0	1	0
Yes	Female	26-35	Rural	5+	Secondary incomplete	Christianity	Agriculture	Divorced/Separated	2	0	1	0	0	0	1	1 3	1	0	1	0	0	0	0	0	0	2	10+	Low risk	Yes	less than 4 weeks	radio	2	0	1	0	0	0	0	0	0	2 5	0	1	0	0	1	0	0	0
Yes	Male	18-25	Rural	1 -3	Primary incomplete	Christianity	Agriculture	Married	4 2	0	1	0	1	0	2	3 6	0	0	1	0	0	1	0	0	0	2	5-10	High risk	Yes	4 weeks and more	radio	7	0	0	0	0	0	0	1	0	2 3 6	0	1	1	0	0	1	0	0
Yes	Male	36-45	Rural	4-5	Primary complete	Christianity	Domestic service	Divorced/Separated	2 3	0	1	1	0	0	2	1 6 9	1	0	0	0	0	1	0	0	1	3	10+	Low risk	Yes	less than 4 weeks	family/neighbor/friend	2 6	0	1	0	0	0	1	0	0	1 2	1	1	0	0	0	0	0	0
Yes	Male	18-25	Rural	1 -3	Primary complete	Christianity	Sales and services	Married	5 4 3 2	0	1	1	1	1	4	7 6 1	1	0	0	0	0	1	1	0	0	3	10+	High risk	Yes	4 weeks and more	radio	2 7 6	0	1	0	0	0	1	1	0	1 2 3 4 5 6	1	1	1	1	1	1	0	0
Yes	Female	26-35	Rural	4-5	Primary incomplete	Christianity	Agriculture	Married	2 3 4	0	1	1	1	0	3	1 6 7	1	0	0	0	0	1	1	0	0	3	5-10	High risk	Yes	4 weeks and more	radio	2	0	1	0	0	0	0	0	0	8	0	0	0	0	0	0	1	0
Yes	Female	26-35	Rural	4-5	No education	Christianity	Agriculture	Divorced/Separated	5 2	0	1	0	0	1	2	5 1 6	1	0	0	0	1	1	0	0	0	3	10+	No risk	Yes	4 weeks and more	health care professional	2 6	0	1	0	0	0	1	0	0	5 3 1	1	0	1	0	1	0	0	0
Yes	Male	55+	Rural	5+	No education	Christianity	Agriculture	Married	5 3 2	0	1	1	0	1	3	5	0	0	0	0	1	0	0	0	0	1	5-10	Medium risk	Yes	4 weeks and more	family/neighbor/friend	6 7	0	0	0	0	0	1	1	0	3 6 5	0	0	1	0	1	1	0	0
Yes	Female	26-35	Rural	5+	Primary incomplete	Christianity	Agriculture	Married	2 4 5	0	1	0	1	1	3	6 10	0	0	0	0	0	1	0	0	0	1	5-10	No risk	Yes	4 weeks and more	health care professional	9 7	0	0	0	0	0	0	1	0	1 9	1	0	0	0	0	0	0	1
Yes	Male	36-45	Rural	4-5	Primary incomplete	Christianity	Agriculture	Married	4	0	0	0	1	0	1	3	0	0	1	0	0	0	0	0	0	1	10+	High risk	Yes	4 weeks and more	family/neighbor/friend	7	0	0	0	0	0	0	1	0	1 5	1	0	0	0	1	0	0	0
Yes	Male	26-35	Rural	4-5	Secondary incomplete	Christianity	Sales and services	Married	5 4 3 2	0	1	1	1	1	4	1 6 5 7	1	0	0	0	1	1	1	0	0	4	10+	High risk	Yes	4 weeks and more	radio	8 7 6 3 2	0	1	1	0	0	1	1	1	1 2 3 4 5 6	1	1	1	1	1	1	0	0
Yes	Female	18-25	Rural	1 -3	Primary incomplete	Christianity	Agriculture	Married	5 2 3 4	0	1	1	1	1	4	3 6 1	1	0	1	0	0	1	0	0	0	3	10+	Medium risk	Yes	4 weeks and more	health care professional	7 2	0	1	0	0	0	0	1	0	3 1 5	1	0	1	0	1	0	0	0
Yes	Male	18-25	Rural	1 -3	Primary incomplete	Christianity	Agriculture	Married	4 3	0	0	1	1	0	2	7	0	0	0	0	0	0	1	0	0	1	10+	Medium risk	Yes	4 weeks and more	radio	2	0	1	0	0	0	0	0	0	3 6	0	0	1	0	0	1	0	0
Yes	Male	26-35	Rural	1 -3	No education	Christianity	Agriculture	Married	3 2 4	0	1	1	1	0	3	10	0	0	0	0	0	0	0	0	0	0	10+	No risk	Yes	4 weeks and more	health care professional	7 6	0	0	0	0	0	1	1	0	6 4 1	1	0	0	1	0	1	0	0
Yes	Male	26-35	Rural	4-5	Primary incomplete	Christianity	Agriculture	Married	4 2	0	1	0	1	0	2	6 7 3	0	0	1	0	0	1	1	0	0	3	10+	High risk	Yes	4 weeks and more	radio	7 2	0	1	0	0	0	0	1	0	3 1 4	1	0	1	1	0	0	0	0
Yes	Male	55+	Rural	1 -3	Primary complete	Christianity	Agriculture	Married	2 3 4	0	1	1	1	0	3	3	0	0	1	0	0	0	0	0	0	1	10+	High risk	Yes	4 weeks and more	radio	2 7	0	1	0	0	0	0	1	0	2 5	0	1	0	0	1	0	0	0
Yes	Female	36-45	Rural	5+	Secondary incomplete	Christianity	Agriculture	Married	5 4 3 2	0	1	1	1	1	4	1 7 6 3 8	1	0	1	0	0	1	1	1	0	5	10+	Medium risk	Yes	4 weeks and more	radio	2 6 7 8 4	0	1	0	1	0	1	1	1	5 2 1 3 4 6	1	1	1	1	1	1	0	0
Yes	Male	18-25	Rural	5+	More than secondary	Christianity	Unemployed	Not married	1 2 3 4 5	1	1	1	1	1	5	1 2 3 6 7 9	1	1	1	0	0	1	1	0	1	6	10+	High risk	Yes	4 weeks and more	family/neighbor/friend	2	0	1	0	0	0	0	0	0	3 5 6	0	0	1	0	1	1	0	0
Yes	Male	46-55	Rural	4-5	Secondary incomplete	Christianity	Professional/Technical/Managerial	Married	4 3	0	0	1	1	0	2	1 3 6 7	1	0	1	0	0	1	1	0	0	4	10+	Medium risk	Yes	4 weeks and more	radio	2	0	1	0	0	0	0	0	0	1 3 6	1	0	1	0	0	1	0	0
Yes	Male	26-35	Rural	4-5	Primary incomplete	Christianity	Sales and services	Married	5 3 2	0	1	1	0	1	3	3 6 7 9	0	0	1	0	0	1	1	0	1	4	10+	Low risk	Yes	4 weeks and more	family/neighbor/friend	2	0	1	0	0	0	0	0	0	3 4	0	0	1	1	0	0	0	0
Yes	Female	46-55	Rural	5+	Primary incomplete	Christianity	Sales and services	Married	5 4 3 2	0	1	1	1	1	4	1 6 7 3	1	0	1	0	0	1	1	0	0	4	10+	High risk	Yes	4 weeks and more	radio	1 2 8 7 6	1	1	0	0	0	1	1	1	1 2 3 4 5 6	1	1	1	1	1	1	0	0
Yes	Male	46-55	Rural	1 -3	Primary incomplete	Christianity	Agriculture	Divorced/Separated	2 3 4	0	1	1	1	0	3	1 7	1	0	0	0	0	0	1	0	0	2	10+	High risk	Yes	4 weeks and more	radio	2 6 7	0	1	0	0	0	1	1	0	5 3 1	1	0	1	0	1	0	0	0
Yes	Female	36-45	Rural	5+	Primary incomplete	Christianity	Agriculture	Married	1 2 3	1	1	1	0	0	3	3 7	0	0	1	0	0	0	1	0	0	2	10+	High risk	Yes	less than 4 weeks	radio	7	0	0	0	0	0	0	1	0	3 5	0	0	1	0	1	0	0	0
Yes	Female	18-25	Rural	4-5	Primary incomplete	other	Agriculture	Married	2 3 4 5	0	1	1	1	1	4	3	0	0	1	0	0	0	0	0	0	1	10+	High risk	Yes	4 weeks and more	radio	1 9	1	0	0	0	0	0	0	0	6 9 1	1	0	0	0	0	1	0	1
Yes	Male	26-35	Rural	1 -3	Primary incomplete	Christianity	Agriculture	Married	2 3 5 1	1	1	1	0	1	4	6 1 7	1	0	0	0	0	1	1	0	0	3	10+	High risk	Yes	4 weeks and more	radio	2	0	1	0	0	0	0	0	0	3 4 5 6	0	0	1	1	1	1	0	0
Yes	Female	46-55	Rural	5+	Primary incomplete	Christianity	Agriculture	Divorced/Separated	5	0	0	0	0	1	1	6	0	0	0	0	0	1	0	0	0	1	0-5	Definitely	Yes	4 weeks and more	health care professional	6	0	0	0	0	0	1	0	0	4 3 6 1	1	0	1	1	0	1	0	0
Yes	Female	55+	Rural	5+	No education	other	Unemployed	Widowed	2 3 5	0	1	1	0	1	3	10	0	0	0	0	0	0	0	0	0	0	10+	No risk	Yes	4 weeks and more	radio	9	0	0	0	0	0	0	0	0	8	0	0	0	0	0	0	1	0
Yes	Female	26-35	Rural	4-5	Primary incomplete	Christianity	Unemployed	Married	3 2	0	1	1	0	0	2	7 3	0	0	1	0	0	0	1	0	0	2	10+	Low risk	Yes	4 weeks and more	family/neighbor/friend	2 4 7	0	1	0	1	0	0	1	0	3 4 5 6 1	1	0	1	1	1	1	0	0
Yes	Female	18-25	Rural	1 -3	Secondary incomplete	Christianity	Unemployed	Married	2 5 4	0	1	0	1	1	3	6 10	0	0	0	0	0	1	0	0	0	1	10+	High risk	Yes	4 weeks and more	health care professional	7 6	0	0	0	0	0	1	1	0	3 9	0	0	1	0	0	0	0	1
Yes	Female	36-45	Rural	5+	Primary incomplete	Christianity	Agriculture	Married	1 2 3 4 5	1	1	1	1	1	5	1 5 6	1	0	0	0	1	1	0	0	0	3	10+	Medium risk	Yes	4 weeks and more	radio	2 7	0	1	0	0	0	0	1	0	1 3 2 5	1	1	1	0	1	0	0	0
Yes	Female	26-35	Rural	1 -3	Primary incomplete	Christianity	Sales and services	Married	5 4 3 2	0	1	1	1	1	4	1 5 7	1	0	0	0	1	0	1	0	0	3	10+	High risk	Yes	4 weeks and more	radio	1 2 6 7 8	1	1	0	0	0	1	1	1	1 2 3 5 4 6	1	1	1	1	1	1	0	0
Yes	Female	36-45	Rural	5+	No education	Christianity	Agriculture	Married	2 3	0	1	1	0	0	2	3 7	0	0	1	0	0	0	1	0	0	2	10+	Low risk	Yes	4 weeks and more	radio	6	0	0	0	0	0	1	0	0	1 3	1	0	1	0	0	0	0	0
Yes	Female	18-25	Rural	4-5	Secondary incomplete	Christianity	Agriculture	Married	4 3 2	0	1	1	1	0	3	1 3 6 9	1	0	1	0	0	1	0	0	1	4	10+	High risk	Yes	4 weeks and more	radio	7	0	0	0	0	0	0	1	0	3	0	0	1	0	0	0	0	0
Yes	Female	18-25	Rural	1 -3	Secondary incomplete	Christianity	Domestic service	Married	4 3 2	0	1	1	1	0	3	3 6 7	0	0	1	0	0	1	1	0	0	3	10+	No risk	Yes	4 weeks and more	radio	2 7 6	0	1	0	0	0	1	1	0	3	0	0	1	0	0	0	0	0
Yes	Female	36-45	Rural	4-5	Secondary incomplete	Christianity	Unemployed	Married	2 3 4 5	0	1	1	1	1	4	6	0	0	0	0	0	1	0	0	0	1	10+	Low risk	Yes	4 weeks and more	radio	7	0	0	0	0	0	0	1	0	1 3	1	0	1	0	0	0	0	0
Yes	Female	26-35	Rural	4-5	Secondary incomplete	Christianity	Unemployed	Married	5 2 1	1	1	0	0	1	3	2 3 6 9	0	1	1	0	0	1	0	0	1	4	10+	Definitely	Yes	4 weeks and more	television	1 4 6 7	1	0	0	1	0	1	1	0	1 6 3	1	0	1	0	0	1	0	0
Yes	Female	26-35	Rural	4-5	Secondary incomplete	Christianity	Sales and services	Married	2 4 3	0	1	1	1	0	3	3 6	0	0	1	0	0	1	0	0	0	2	0-5	Medium risk	Yes	4 weeks and more	radio	2 7	0	1	0	0	0	0	1	0	3 6 9	0	0	1	0	0	1	0	1
Yes	Female	18-25	Rural	4-5	Primary incomplete	Christianity	Agriculture	Married	2 3	0	1	1	0	0	2	10	0	0	0	0	0	0	0	0	0	0	10+	No risk	Yes	4 weeks and more	radio	2 9	0	1	0	0	0	0	0	0	3 1	1	0	1	0	0	0	0	0
Yes	Male	46-55	Rural	1 -3	Primary complete	Christianity	Agriculture	Married	5 4 3 2	0	1	1	1	1	4	1 7 3 6	1	0	1	0	0	1	1	0	0	4	10+	High risk	Yes	4 weeks and more	health care professional	1 6 7 8	1	0	0	0	0	1	1	1	1 2 3 4 5 6	1	1	1	1	1	1	0	0
Yes	Male	36-45	Rural	5+	Primary complete	Christianity	Agriculture	Married	2 5 3	0	1	1	0	1	3	1 2 5 6 7 9	1	1	0	0	1	1	1	0	1	6	10+	High risk	Yes	4 weeks and more	radio	2	0	1	0	0	0	0	0	0	3 1	1	0	1	0	0	0	0	0
Yes	Female	18-25	Rural	4-5	Primary incomplete	Christianity	Sales and services	Married	4 3 2	0	1	1	1	0	3	1 7 3	1	0	1	0	0	0	1	0	0	3	10+	Low risk	Yes	4 weeks and more	radio	2	0	1	0	0	0	0	0	0	3	0	0	1	0	0	0	0	0
Yes	Male	18-25	Rural	4-5	Primary incomplete	Christianity	Sales and services	Married	2 3 4	0	1	1	1	0	3	6 7	0	0	0	0	0	1	1	0	0	2	0-5	No risk	Yes	4 weeks and more	radio	2	0	1	0	0	0	0	0	0	2 3	0	1	1	0	0	0	0	0
Yes	Female	36-45	Rural	4-5	No education	Christianity	Agriculture	Widowed	5 4 3 2	0	1	1	1	1	4	10	0	0	0	0	0	0	0	0	0	0	5-10	No risk	Yes	4 weeks and more	radio	7 2	0	1	0	0	0	0	1	0	3 4 1	1	0	1	1	0	0	0	0
Yes	Female	46-55	Rural	4-5	Primary incomplete	Christianity	Agriculture	Married	2 3	0	1	1	0	0	2	1 3 6 7	1	0	1	0	0	1	1	0	0	4	10+	High risk	Yes	4 weeks and more	radio	2	0	1	0	0	0	0	0	0	1 3 5	1	0	1	0	1	0	0	0
Yes	Male	36-45	Rural	1 -3	Primary complete	Christianity	Unemployed	Married	3 2	0	1	1	0	0	2	1 6	1	0	0	0	0	1	0	0	0	2	5-10	High risk	Yes	4 weeks and more	family/neighbor/friend	2	0	1	0	0	0	0	0	0	1	1	0	0	0	0	0	0	0
Yes	Male	18-25	Rural	1 -3	Primary incomplete	Christianity	Agriculture	Married	2 3 4	0	1	1	1	0	3	1 6 9	1	0	0	0	0	1	0	0	1	3	0-5	High risk	Yes	4 weeks and more	family/neighbor/friend	2	0	1	0	0	0	0	0	0	1 3 6	1	0	1	0	0	1	0	0
Yes	Female	46-55	Rural	4-5	No education	Christianity	Agriculture	Widowed	2	0	1	0	0	0	1	10	0	0	0	0	0	0	0	0	0	0	10+	Low risk	Yes	4 weeks and more	radio	2	0	1	0	0	0	0	0	0	8	0	0	0	0	0	0	1	0
Yes	Female	18-25	Rural	1 -3	Primary incomplete	Christianity	Unemployed	Widowed	4 2 3	0	1	1	1	0	3	6	0	0	0	0	0	1	0	0	0	1	10+	Medium risk	Yes	4 weeks and more	radio	7	0	0	0	0	0	0	1	0	6 3 9	0	0	1	0	0	1	0	1
Yes	Male	46-55	Rural	5+	Primary complete	Christianity	Agriculture	Married	5 4 3 2	0	1	1	1	1	4	1	1	0	0	0	0	0	0	0	0	1	10+	Medium risk	Yes	4 weeks and more	radio	2 6 7	0	1	0	0	0	1	1	0	1 3 4 5 6	1	0	1	1	1	1	0	0
Yes	Female	55+	Rural	5+	Primary incomplete	Christianity	Agriculture	Married	2 4 5 3	0	1	1	1	1	4	1 6	1	0	0	0	0	1	0	0	0	2	10+	High risk	Yes	4 weeks and more	radio	2	0	1	0	0	0	0	0	0	3 6	0	0	1	0	0	1	0	0
Yes	Male	55+	Rural	1 -3	No education	Christianity	Agriculture	Married	4 3 2	0	1	1	1	0	3	3	0	0	1	0	0	0	0	0	0	1	10+	High risk	Yes	4 weeks and more	radio	9	0	0	0	0	0	0	0	0	8	0	0	0	0	0	0	1	0
Yes	Female	18-25	Rural	1 -3	Primary complete	Christianity	Unemployed	Married	2 3 4 5	0	1	1	1	1	4	10	0	0	0	0	0	0	0	0	0	0	10+	High risk	Yes	4 weeks and more	radio	7	0	0	0	0	0	0	1	0	1 3	1	0	1	0	0	0	0	0
Yes	Female	18-25	Rural	1 -3	Primary incomplete	Christianity	Agriculture	Married	4 3 2	0	1	1	1	0	3	3 7	0	0	1	0	0	0	1	0	0	2	10+	No risk	Yes	4 weeks and more	radio	2 7	0	1	0	0	0	0	1	0	3	0	0	1	0	0	0	0	0
Yes	Male	18-25	Rural	1 -3	Primary incomplete	Christianity	Agriculture	Married	2 3 5	0	1	1	0	1	3	1 3 6 7	1	0	1	0	0	1	1	0	0	4	10+	High risk	Yes	4 weeks and more	radio	2 6 7	0	1	0	0	0	1	1	0	1 3	1	0	1	0	0	0	0	0
Yes	Female	46-55	Rural	5+	Primary complete	Christianity	Agriculture	Married	5 4 3 2	0	1	1	1	1	4	1 7 6	1	0	0	0	0	1	1	0	0	3	10+	High risk	Yes	4 weeks and more	radio	2 6 7	0	1	0	0	0	1	1	0	1 2 3 4 5 6	1	1	1	1	1	1	0	0
Yes	Female	36-45	Rural	1 -3	Primary incomplete	Christianity	manual labor	Married	2 4	0	1	0	1	0	2	6	0	0	0	0	0	1	0	0	0	1	5-10	No risk	Yes	4 weeks and more	family/neighbor/friend	2 7	0	1	0	0	0	0	1	0	4 3 6	0	0	1	1	0	1	0	0
Yes	Female	18-25	Rural	5+	No education	Christianity	Agriculture	Married	3 4 5 2	0	1	1	1	1	4	3	0	0	1	0	0	0	0	0	0	1	10+	Low risk	Yes	4 weeks and more	radio	2 7	0	1	0	0	0	0	1	0	3 6 9	0	0	1	0	0	1	0	1
Yes	Female	36-45	Rural	1 -3	No education	Christianity	Agriculture	Married	2 3	0	1	1	0	0	2	10	0	0	0	0	0	0	0	0	0	0	10+	No risk	Yes	less than 4 weeks	radio	2	0	1	0	0	0	0	0	0	4 3 1	1	0	1	1	0	0	0	0
Yes	Female	18-25	Rural	4-5	Primary incomplete	Christianity	manual labor	Married	3 2	0	1	1	0	0	2	6 7	0	0	0	0	0	1	1	0	0	2	10+	Low risk	Yes	4 weeks and more	other	7 6	0	0	0	0	0	1	1	0	5 1	1	0	0	0	1	0	0	0
Yes	Female	36-45	Rural	5+	Primary incomplete	Christianity	Agriculture	Married	2 3 5	0	1	1	0	1	3	1	1	0	0	0	0	0	0	0	0	1	10+	Medium risk	Yes	4 weeks and more	radio	2	0	1	0	0	0	0	0	0	1 2 3 6	1	1	1	0	0	1	0	0
Yes	Female	26-35	Rural	4-5	No education	Christianity	Unemployed	Not married	2 3 4 5	0	1	1	1	1	4	10	0	0	0	0	0	0	0	0	0	0	10+	Low risk	Yes	4 weeks and more	family/neighbor/friend	9	0	0	0	0	0	0	0	0	8	0	0	0	0	0	0	1	0
Yes	Male	46-55	Rural	1 -3	Primary incomplete	Christianity	Agriculture	Married	2 3 4	0	1	1	1	0	3	1 5 6	1	0	0	0	1	1	0	0	0	3	10+	No risk	Yes	4 weeks and more	radio	2 7	0	1	0	0	0	0	1	0	1 3	1	0	1	0	0	0	0	0
Yes	Female	46-55	Rural	5+	Primary complete	Christianity	manual labor	Widowed	5 4 3 2	0	1	1	1	1	4	1 7	1	0	0	0	0	0	1	0	0	2	10+	Low risk	Yes	4 weeks and more	health care professional	2 6	0	1	0	0	0	1	0	0	1 4 5 6 3 2	1	1	1	1	1	1	0	0
Yes	Female	18-25	Rural	1 -3	Primary incomplete	Christianity	Unemployed	Married	3 4 2	0	1	1	1	0	3	6	0	0	0	0	0	1	0	0	0	1	5-10	Low risk	Yes	4 weeks and more	radio	2 7	0	1	0	0	0	0	1	0	6 3	0	0	1	0	0	1	0	0
Yes	Female	26-35	Rural	5+	Primary incomplete	Christianity	manual labor	Married	2 3	0	1	1	0	0	2	3 7	0	0	1	0	0	0	1	0	0	2	10+	Medium risk	Yes	4 weeks and more	family/neighbor/friend	2 7	0	1	0	0	0	0	1	0	3 8	0	0	1	0	0	0	1	0
Yes	Male	36-45	Rural	4-5	Primary incomplete	Christianity	Unemployed	Married	3 2	0	1	1	0	0	2	10 7	0	0	0	0	0	0	1	0	0	1	10+	Low risk	Yes	4 weeks and more	other	6 7	0	0	0	0	0	1	1	0	1 3 5	1	0	1	0	1	0	0	0
Yes	Female	36-45	Rural	4-5	Primary incomplete	Christianity	Agriculture	Married	5 4 3 2	0	1	1	1	1	4	6 1	1	0	0	0	0	1	0	0	0	2	10+	No risk	Yes	4 weeks and more	family/neighbor/friend	8 7 1	1	0	0	0	0	0	1	1	1 2 3 5 4 6	1	1	1	1	1	1	0	0
Yes	Male	26-35	Rural	4-5	Secondary incomplete	Christianity	Agriculture	Married	2 3 4 5	0	1	1	1	1	4	1 7 6	1	0	0	0	0	1	1	0	0	3	10+	Low risk	Yes	4 weeks and more	radio	2	0	1	0	0	0	0	0	0	1 3 6	1	0	1	0	0	1	0	0
Yes	Female	26-35	Rural	4-5	No education	Christianity	Agriculture	Married	2 3	0	1	1	0	0	2	1 6 7	1	0	0	0	0	1	1	0	0	3	10+	High risk	Yes	4 weeks and more	radio	1 2	1	1	0	0	0	0	0	0	1 3	1	0	1	0	0	0	0	0
Yes	Female	18-25	Rural	4-5	Primary incomplete	Christianity	Unemployed	Married	2 3 4 5	0	1	1	1	1	4	10	0	0	0	0	0	0	0	0	0	0	10+	Medium risk	Yes	4 weeks and more	family/neighbor/friend	9	0	0	0	0	0	0	0	0	3 5	0	0	1	0	1	0	0	0
Yes	Female	55+	Rural	1 -3	No education	Christianity	Agriculture	Widowed	4 2 3 5	0	1	1	1	1	4	10	0	0	0	0	0	0	0	0	0	0	10+	Low risk	Yes	4 weeks and more	radio	2 7	0	1	0	0	0	0	1	0	3 9	0	0	1	0	0	0	0	1
Yes	Female	36-45	Rural	4-5	No education	Christianity	Agriculture	Married	2 4 5	0	1	0	1	1	3	7	0	0	0	0	0	0	1	0	0	1	10+	High risk	Yes	4 weeks and more	family/neighbor/friend	7	0	0	0	0	0	0	1	0	9	0	0	0	0	0	0	0	1
Yes	Female	18-25	Rural	1 -3	Secondary incomplete	Christianity	Agriculture	Married	2 3 4	0	1	1	1	0	3	3 1	1	0	1	0	0	0	0	0	0	2	10+	No risk	Yes	4 weeks and more	family/neighbor/friend	7	0	0	0	0	0	0	1	0	3 1	1	0	1	0	0	0	0	0
Yes	Female	46-55	Rural	1 -3	Primary incomplete	Christianity	manual labor	Married	3 2 4	0	1	1	1	0	3	3	0	0	1	0	0	0	0	0	0	1	10+	Medium risk	Yes	4 weeks and more	family/neighbor/friend	7 6	0	0	0	0	0	1	1	0	3 1 5 6	1	0	1	0	1	1	0	0
Yes	Male	26-35	Rural	4-5	Secondary incomplete	Christianity	Unemployed	Married	2 3 4 5	0	1	1	1	1	4	1 6 9	1	0	0	0	0	1	0	0	1	3	10+	No risk	Yes	4 weeks and more	radio	2	0	1	0	0	0	0	0	0	1 3 6 2	1	1	1	0	0	1	0	0
Yes	Female	55+	Rural	5+	Primary incomplete	Christianity	Agriculture	Married	5 3 2	0	1	1	0	1	3	1 3 6	1	0	1	0	0	1	0	0	0	3	5-10	Low risk	Yes	4 weeks and more	radio	2	0	1	0	0	0	0	0	0	3 6 1	1	0	1	0	0	1	0	0
Yes	Female	36-45	Rural	4-5	Primary complete	Christianity	Agriculture	Married	5 4 3 2	0	1	1	1	1	4	1 7 6	1	0	0	0	0	1	1	0	0	3	10+	Low risk	Yes	4 weeks and more	radio	7 6 2	0	1	0	0	0	1	1	0	1 2 3 4 5 6	1	1	1	1	1	1	0	0
Yes	Female	26-35	Rural	4-5	No education	other	Agriculture	Married	2 3	0	1	1	0	0	2	6	0	0	0	0	0	1	0	0	0	1	10+	Low risk	Yes	4 weeks and more	radio	2	0	1	0	0	0	0	0	0	3 5 1	1	0	1	0	1	0	0	0
Yes	Male	55+	Rural	5+	Primary incomplete	other	manual labor	Married	2 3 5	0	1	1	0	1	3	3	0	0	1	0	0	0	0	0	0	1	10+	High risk	Yes	4 weeks and more	radio	2 7	0	1	0	0	0	0	1	0	8	0	0	0	0	0	0	1	0
Yes	Female	46-55	Rural	4-5	Primary incomplete	Christianity	Agriculture	Divorced/Separated	2 3 4	0	1	1	1	0	3	1	1	0	0	0	0	0	0	0	0	1	10+	Medium risk	Yes	4 weeks and more	family/neighbor/friend	7	0	0	0	0	0	0	1	0	1 3 4	1	0	1	1	0	0	0	0
Yes	Female	26-35	Rural	1 -3	Primary incomplete	Christianity	Unemployed	Married	2 3 4 5	0	1	1	1	1	4	1	1	0	0	0	0	0	0	0	0	1	10+	No risk	Yes	4 weeks and more	radio	2	0	1	0	0	0	0	0	0	1 3	1	0	1	0	0	0	0	0
Yes	Male	55+	Rural	4-5	Primary complete	Christianity	Agriculture	Married	3 2 4 5	0	1	1	1	1	4	1 3 6	1	0	1	0	0	1	0	0	0	3	10+	Low risk	Yes	4 weeks and more	radio	6 2	0	1	0	0	0	1	0	0	1 4 5 6 3	1	0	1	1	1	1	0	0
Yes	Female	18-25	Rural	1 -3	Primary incomplete	Christianity	manual labor	Divorced/Separated	2 3 4	0	1	1	1	0	3	10	0	0	0	0	0	0	0	0	0	0	5-10	Medium risk	Yes	4 weeks and more	radio	2 7	0	1	0	0	0	0	1	0	3 9	0	0	1	0	0	0	0	1
Yes	Female	26-35	Rural	5+	Primary incomplete	Christianity	Agriculture	Married	5	0	0	0	0	1	1	3 7	0	0	1	0	0	0	1	0	0	2	10+	Low risk	Yes	4 weeks and more	family/neighbor/friend	6 7	0	0	0	0	0	1	1	0	8	0	0	0	0	0	0	1	0
Yes	Male	18-25	Rural	4-5	Secondary incomplete	Christianity	Unemployed	Married	2 3 4 5	0	1	1	1	1	4	10	0	0	0	0	0	0	0	0	0	0	10+	No risk	Yes	4 weeks and more	radio	7	0	0	0	0	0	0	1	0	3 9	0	0	1	0	0	0	0	1
Yes	Male	26-35	Rural	4-5	No education	other	Agriculture	Married	2 3	0	1	1	0	0	2	1 3 6 7	1	0	1	0	0	1	1	0	0	4	10+	Low risk	Yes	less than 4 weeks	family/neighbor/friend	1	1	0	0	0	0	0	0	0	3	0	0	1	0	0	0	0	0
Yes	Female	18-25	Rural	1 -3	Primary incomplete	Christianity	Unemployed	Married	4	0	0	0	1	0	1	1 3 6 7	1	0	1	0	0	1	1	0	0	4	10+	Medium risk	Yes	4 weeks and more	family/neighbor/friend	7 6 2	0	1	0	0	0	1	1	0	3 5	0	0	1	0	1	0	0	0
Yes	Female	36-45	Rural	4-5	No education	Christianity	Agriculture	Married	1 2 3 4 5	1	1	1	1	1	5	1 5 2 3 7 9 6	1	1	1	0	1	1	1	0	1	7	10+	High risk	Yes	4 weeks and more	radio	1 2	1	1	0	0	0	0	0	0	4 3	0	0	1	1	0	0	0	0
Yes	Male	18-25	Rural	4-5	Primary incomplete	Christianity	manual labor	Married	5 4 3 2	0	1	1	1	1	4	1 6 7	1	0	0	0	0	1	1	0	0	3	10+	Low risk	Yes	4 weeks and more	radio	8 7 2	0	1	0	0	0	0	1	1	1 2 3 4 5 6	1	1	1	1	1	1	0	0
Yes	Male	18-25	Rural	4-5	Primary incomplete	Christianity	Sales and services	Married	3 2	0	1	1	0	0	2	6 7 3	0	0	1	0	0	1	1	0	0	3	10+	High risk	Yes	4 weeks and more	family/neighbor/friend	7 6	0	0	0	0	0	1	1	0	1 3	1	0	1	0	0	0	0	0
Yes	Male	18-25	Rural	1 -3	Primary incomplete	Christianity	Unemployed	Married	1 2 3 4 5	1	1	1	1	1	5	1 6	1	0	0	0	0	1	0	0	0	2	5-10	Low risk	Yes	4 weeks and more	radio	2	0	1	0	0	0	0	0	0	3 9	0	0	1	0	0	0	0	1
Yes	Male	46-55	Rural	5+	Primary incomplete	Christianity	Agriculture	Married	2 3	0	1	1	0	0	2	1 6 7	1	0	0	0	0	1	1	0	0	3	5-10	No risk	Yes	4 weeks and more	radio	2 6	0	1	0	0	0	1	0	0	3 4 6	0	0	1	1	0	1	0	0
Yes	Female	55+	Rural	1 -3	Primary incomplete	other	Unemployed	Divorced/Separated	2 3 4 5	0	1	1	1	1	4	1 7	1	0	0	0	0	0	1	0	0	2	10+	Medium risk	Yes	4 weeks and more	family/neighbor/friend	2 7	0	1	0	0	0	0	1	0	2	0	1	0	0	0	0	0	0
Yes	Female	46-55	Rural	5+	Primary incomplete	Christianity	Agriculture	Married	5 3 2	0	1	1	0	1	3	3 6 7	0	0	1	0	0	1	1	0	0	3	5-10	No risk	Yes	4 weeks and more	In church/from religious leader	1 7	1	0	0	0	0	0	1	0	3 6	0	0	1	0	0	1	0	0
Yes	Female	18-25	Rural	4-5	No education	Christianity	Agriculture	Married	2 3	0	1	1	0	0	2	6 3 7	0	0	1	0	0	1	1	0	0	3	10+	High risk	Yes	4 weeks and more	radio	4	0	0	0	1	0	0	0	0	3 4 5 6	0	0	1	1	1	1	0	0
Yes	Male	18-25	Rural	5+	Primary incomplete	Christianity	Sales and services	Married	5 4 3 2	0	1	1	1	1	4	1 7	1	0	0	0	0	0	1	0	0	2	5-10	Medium risk	Yes	4 weeks and more	radio	8 7 2	0	1	0	0	0	0	1	1	1 3 2 5 4 6	1	1	1	1	1	1	0	0
Yes	Male	18-25	Rural	1 -3	Secondary incomplete	Christianity	Agriculture	Married	2 3 4	0	1	1	1	0	3	1 7	1	0	0	0	0	0	1	0	0	2	10+	High risk	Yes	4 weeks and more	health care professional	2	0	1	0	0	0	0	0	0	1 5 3	1	0	1	0	1	0	0	0
Yes	Male	55+	Rural	5+	No education	Christianity	Agriculture	Married	2	0	1	0	0	0	1	3	0	0	1	0	0	0	0	0	0	1	10+	Low risk	Yes	4 weeks and more	family/neighbor/friend	2	0	1	0	0	0	0	0	0	5	0	0	0	0	1	0	0	0
Yes	Female	18-25	Rural	4-5	Primary incomplete	Christianity	Sales and services	Married	1 2 3 4 5	1	1	1	1	1	5	1 2 3 5 6 7 9	1	1	1	0	1	1	1	0	1	7	10+	No risk	Yes	4 weeks and more	family/neighbor/friend	2 7	0	1	0	0	0	0	1	0	1 6	1	0	0	0	0	1	0	0
Yes	Female	26-35	Rural	1 -3	Secondary incomplete	Christianity	Sales and services	Married	3 2	0	1	1	0	0	2	6	0	0	0	0	0	1	0	0	0	1	5-10	No risk	Yes	4 weeks and more	family/neighbor/friend	6 7	0	0	0	0	0	1	1	0	1 6	1	0	0	0	0	1	0	0
Yes	Female	36-45	Rural	5+	Primary incomplete	Christianity	Agriculture	Divorced/Separated	5 4 3 2	0	1	1	1	1	4	1 6	1	0	0	0	0	1	0	0	0	2	10+	Medium risk	Yes	4 weeks and more	family/neighbor/friend	8 7 2 6	0	1	0	0	0	1	1	1	1 3 2 4 5 6	1	1	1	1	1	1	0	0
Yes	Female	26-35	Rural	4-5	No education	Christianity	Agriculture	Married	2 3 4 5	0	1	1	1	1	4	10	0	0	0	0	0	0	0	0	0	0	10+	High risk	Yes	4 weeks and more	radio	7	0	0	0	0	0	0	1	0	3 6	0	0	1	0	0	1	0	0
Yes	Female	18-25	Rural	1 -3	Primary incomplete	Christianity	Agriculture	Married	2 3 4 5	0	1	1	1	1	4	6 1 9	1	0	0	0	0	1	0	0	1	3	10+	Medium risk	Yes	4 weeks and more	radio	2	0	1	0	0	0	0	0	0	8	0	0	0	0	0	0	1	0
Yes	Female	36-45	Rural	5+	Primary incomplete	Christianity	Unemployed	Divorced/Separated	2 3	0	1	1	0	0	2	6	0	0	0	0	0	1	0	0	0	1	5-10	Low risk	Yes	4 weeks and more	family/neighbor/friend	2	0	1	0	0	0	0	0	0	4 3 1 2 6	1	1	1	1	0	1	0	0
Yes	Male	36-45	Urban	5+	Secondary incomplete	Christianity	Sales and services	Married	2 3	0	1	1	0	0	2	6	0	0	0	0	0	1	0	0	0	1	10+	High risk	Yes	4 weeks and more	family/neighbor/friend	4	0	0	0	1	0	0	0	0	3 5	0	0	1	0	1	0	0	0
Yes	Male	46-55	Rural	5+	Secondary incomplete	other	Agriculture	Married	2 3 5	0	1	1	0	1	3	1 6	1	0	0	0	0	1	0	0	0	2	10+	No risk	Yes	4 weeks and more	radio	2	0	1	0	0	0	0	0	0	1 9	1	0	0	0	0	0	0	1
Yes	Female	36-45	Rural	5+	Primary incomplete	Christianity	Agriculture	Married	2 3 5	0	1	1	0	1	3	10 9 6 1	1	0	0	0	0	1	0	0	1	3	10+	High risk	Yes	4 weeks and more	health care professional	2	0	1	0	0	0	0	0	0	3 5 1	1	0	1	0	1	0	0	0
Yes	Female	26-35	Rural	4-5	Primary incomplete	other	Agriculture	Married	2 3 5	0	1	1	0	1	3	10	0	0	0	0	0	0	0	0	0	0	10+	High risk	Yes	4 weeks and more	family/neighbor/friend	7	0	0	0	0	0	0	1	0	1 3 6	1	0	1	0	0	1	0	0
Yes	Female	26-35	Rural	4-5	Primary incomplete	Christianity	Agriculture	Married	2	0	1	0	0	0	1	7	0	0	0	0	0	0	1	0	0	1	10+	No risk	Yes	4 weeks and more	health care professional	6 7	0	0	0	0	0	1	1	0	3 6	0	0	1	0	0	1	0	0
Yes	Male	18-25	Rural	1 -3	Primary incomplete	Christianity	manual labor	Married	5 4 3 2	0	1	1	1	1	4	1 6 7	1	0	0	0	0	1	1	0	0	3	10+	Low risk	Yes	4 weeks and more	radio	8 6 2	0	1	0	0	0	1	0	1	1 2 3 4 5 6	1	1	1	1	1	1	0	0
Yes	Female	26-35	Rural	4-5	Primary incomplete	other	Agriculture	Married	2	0	1	0	0	0	1	3	0	0	1	0	0	0	0	0	0	1	0-5	No risk	Yes	less than 4 weeks	radio	2	0	1	0	0	0	0	0	0	3 6	0	0	1	0	0	1	0	0
Yes	Female	18-25	Rural	4-5	Secondary incomplete	Christianity	Agriculture	Married	2 3 1 5	1	1	1	0	1	4	1 3 9 6	1	0	1	0	0	1	0	0	1	4	10+	No risk	Yes	4 weeks and more	radio	2 7	0	1	0	0	0	0	1	0	3 9	0	0	1	0	0	0	0	1
Yes	Male	18-25	Rural	1 -3	Primary incomplete	Christianity	Domestic service	Not married	2 4 5	0	1	0	1	1	3	1	1	0	0	0	0	0	0	0	0	1	10+	No risk	Yes	4 weeks and more	family/neighbor/friend	7	0	0	0	0	0	0	1	0	3 1 2 6	1	1	1	0	0	1	0	0
Yes	Female	55+	Rural	1 -3	Primary incomplete	Christianity	Agriculture	Divorced/Separated	3 2 5	0	1	1	0	1	3	6 1	1	0	0	0	0	1	0	0	0	2	10+	No risk	Yes	4 weeks and more	radio	2 7	0	1	0	0	0	0	1	0	2 4 6	0	1	0	1	0	1	0	0
Yes	Male	18-25	Rural	4-5	Secondary incomplete	Christianity	Agriculture	Married	2 3 4	0	1	1	1	0	3	6	0	0	0	0	0	1	0	0	0	1	10+	No risk	Yes	4 weeks and more	other	7 2	0	1	0	0	0	0	1	0	3 5 1	1	0	1	0	1	0	0	0
Yes	Female	18-25	Rural	4-5	Primary incomplete	Christianity	Agriculture	Married	2	0	1	0	0	0	1	6	0	0	0	0	0	1	0	0	0	1	10+	High risk	Yes	4 weeks and more	other	6	0	0	0	0	0	1	0	0	1 3 5	1	0	1	0	1	0	0	0
Yes	Male	26-35	Rural	4-5	Primary incomplete	Christianity	Unemployed	Not married	2 3 4 5	0	1	1	1	1	4	1	1	0	0	0	0	0	0	0	0	1	10+	Low risk	Yes	4 weeks and more	family/neighbor/friend	2 7	0	1	0	0	0	0	1	0	1 2 3	1	1	1	0	0	0	0	0
Yes	Male	18-25	Rural	1 -3	Secondary incomplete	Christianity	Sales and services	Not married	1 2 3 5	1	1	1	0	1	4	6	0	0	0	0	0	1	0	0	0	1	10+	No risk	Yes	4 weeks and more	radio	2	0	1	0	0	0	0	0	0	3 2	0	1	1	0	0	0	0	0
Yes	Female	18-25	Rural	1 -3	Secondary incomplete	Christianity	Unemployed	Married	2 3 4 5	0	1	1	1	1	4	1 6 7	1	0	0	0	0	1	1	0	0	3	5-10	No risk	Yes	4 weeks and more	internet	1 2	1	1	0	0	0	0	0	0	3 6	0	0	1	0	0	1	0	0
Yes	Male	26-35	Rural	1 -3	Secondary incomplete	Christianity	Agriculture	Married	2 3 5	0	1	1	0	1	3	1 3 5 6 7	1	0	1	0	1	1	1	0	0	5	10+	High risk	Yes	4 weeks and more	radio	2	0	1	0	0	0	0	0	0	3 1	1	0	1	0	0	0	0	0
Yes	Female	26-35	Rural	4-5	Primary incomplete	Christianity	Agriculture	Not married	2	0	1	0	0	0	1	3 1 5	1	0	1	0	1	0	0	0	0	3	5-10	Medium risk	Yes	less than 4 weeks	television	2	0	1	0	0	0	0	0	0	2	0	1	0	0	0	0	0	0
Yes	Male	18-25	Rural	1 -3	More than secondary	Christianity	Professional/Technical/Managerial	Not married	2 3 4 5	0	1	1	1	1	4	3 6 7	0	0	1	0	0	1	1	0	0	3	10+	No risk	Yes	4 weeks and more	radio	2	0	1	0	0	0	0	0	0	3	0	0	1	0	0	0	0	0
Yes	Male	26-35	Rural	4-5	Primary incomplete	Christianity	Agriculture	Married	5 4 2	0	1	0	1	1	3	6 7	0	0	0	0	0	1	1	0	0	2	10+	No risk	Yes	4 weeks and more	radio	2 7	0	1	0	0	0	0	1	0	4 3 5	0	0	1	1	1	0	0	0
Yes	Female	18-25	Rural	1 -3	Primary incomplete	Christianity	Unemployed	Married	4	0	0	0	1	0	1	10	0	0	0	0	0	0	0	0	0	0	10+	High risk	Yes	4 weeks and more	family/neighbor/friend	7	0	0	0	0	0	0	1	0	8	0	0	0	0	0	0	1	0
Yes	Female	46-55	Rural	1 -3	No education	other	Agriculture	Divorced/Separated	3 2	0	1	1	0	0	2	1 7	1	0	0	0	0	0	1	0	0	2	5-10	Medium risk	Yes	4 weeks and more	radio	2	0	1	0	0	0	0	0	0	4 3 5	0	0	1	1	1	0	0	0
Yes	Female	36-45	Rural	1 -3	Primary incomplete	Christianity	Unemployed	Widowed	3 2 4	0	1	1	1	0	3	3	0	0	1	0	0	0	0	0	0	1	10+	Medium risk	Yes	4 weeks and more	family/neighbor/friend	6	0	0	0	0	0	1	0	0	8	0	0	0	0	0	0	1	0
Yes	Female	26-35	Rural	5+	Primary complete	Christianity	Agriculture	Married	5 4 3 2	0	1	1	1	1	4	1 7	1	0	0	0	0	0	1	0	0	2	10+	High risk	Yes	4 weeks and more	radio	7 8 2	0	1	0	0	0	0	1	1	1 2 3 4 5 6	1	1	1	1	1	1	0	0
Yes	Female	55+	Rural	4-5	Primary incomplete	Christianity	Unemployed	Widowed	2 3 4	0	1	1	1	0	3	10	0	0	0	0	0	0	0	0	0	0	5-10	No risk	Yes	4 weeks and more	health care professional	7	0	0	0	0	0	0	1	0	1 3 6	1	0	1	0	0	1	0	0
Yes	Male	18-25	Rural	4-5	Secondary incomplete	Christianity	Agriculture	Married	3 4 1 2	1	1	1	1	0	4	2 1 3 6 7 9	1	1	1	0	0	1	1	0	1	6	5-10	No risk	Yes	4 weeks and more	radio	7 2 9	0	1	0	0	0	0	1	0	1 9 3	1	0	1	0	0	0	0	1
Yes	Male	36-45	Rural	5+	Primary incomplete	Christianity	Agriculture	Married	2 3 5	0	1	1	0	1	3	2 1 5 6 7	1	1	0	0	1	1	1	0	0	5	10+	Medium risk	Yes	4 weeks and more	radio	2	0	1	0	0	0	0	0	0	1 3 4 6	1	0	1	1	0	1	0	0
Yes	Female	36-45	Rural	5+	Primary incomplete	Christianity	Unemployed	Married	5 3 2	0	1	1	0	1	3	10	0	0	0	0	0	0	0	0	0	0	10+	Medium risk	Yes	4 weeks and more	radio	6 7	0	0	0	0	0	1	1	0	1 5 3	1	0	1	0	1	0	0	0
Yes	Male	26-35	Rural	4-5	Secondary incomplete	Christianity	Agriculture	Married	5 2 3	0	1	1	0	1	3	1 6 7	1	0	0	0	0	1	1	0	0	3	5-10	Medium risk	Yes	4 weeks and more	radio	2 7 8	0	1	0	0	0	0	1	1	1 6	1	0	0	0	0	1	0	0
Yes	Female	36-45	Rural	4-5	No education	Christianity	Agriculture	Married	4	0	0	0	1	0	1	7	0	0	0	0	0	0	1	0	0	1	10+	No risk	Yes	4 weeks and more	health care professional	7	0	0	0	0	0	0	1	0	8	0	0	0	0	0	0	1	0
Yes	Male	26-35	Rural	1 -3	Secondary complete	Christianity	Agriculture	Married	5 4 3 2	0	1	1	1	1	4	1 3 5 6 9	1	0	1	0	1	1	0	0	1	5	10+	High risk	Yes	4 weeks and more	radio	2 6 9	0	1	0	0	0	1	0	0	1 3 9 6	1	0	1	0	0	1	0	1
Yes	Female	46-55	Rural	1 -3	No education	other	Agriculture	Widowed	3 2	0	1	1	0	0	2	10	0	0	0	0	0	0	0	0	0	0	5-10	Definitely	Yes	4 weeks and more	family/neighbor/friend	7	0	0	0	0	0	0	1	0	3	0	0	1	0	0	0	0	0
Yes	Male	36-45	Rural	4-5	Secondary complete	Christianity	Sales and services	Married	5 4 3 2	0	1	1	1	1	4	6 7 1	1	0	0	0	0	1	1	0	0	3	10+	High risk	Yes	4 weeks and more	radio	2 7 6 8	0	1	0	0	0	1	1	1	1 2 3 5 4 6	1	1	1	1	1	1	0	0
Yes	Male	46-55	Rural	5+	No education	other	Agriculture	Married	2 3 5	0	1	1	0	1	3	6	0	0	0	0	0	1	0	0	0	1	5-10	High risk	Yes	4 weeks and more	radio	9	0	0	0	0	0	0	0	0	8	0	0	0	0	0	0	1	0
Yes	Female	36-45	Rural	5+	Primary incomplete	Christianity	Sales and services	Married	3 2	0	1	1	0	0	2	1 3 6 7	1	0	1	0	0	1	1	0	0	4	5-10	Medium risk	Yes	4 weeks and more	radio	7 6	0	0	0	0	0	1	1	0	4 1 3 6	1	0	1	1	0	1	0	0
Yes	Female	18-25	Rural	1 -3	Primary incomplete	Christianity	Sales and services	Married	4	0	0	0	1	0	1	3	0	0	1	0	0	0	0	0	0	1	10+	Medium risk	Yes	4 weeks and more	family/neighbor/friend	6	0	0	0	0	0	1	0	0	6	0	0	0	0	0	1	0	0
Yes	Female	36-45	Rural	4-5	Secondary complete	Christianity	Unemployed	Married	2 3 4 5	0	1	1	1	1	4	1 7	1	0	0	0	0	0	1	0	0	2	10+	High risk	Yes	4 weeks and more	radio	2	0	1	0	0	0	0	0	0	1 2 3 6	1	1	1	0	0	1	0	0
Yes	Male	36-45	Rural	5+	Primary incomplete	Christianity	Sales and services	Married	2 3 5	0	1	1	0	1	3	1 3 5 6 7	1	0	1	0	1	1	1	0	0	5	10+	High risk	Yes	4 weeks and more	family/neighbor/friend	2 1	1	1	0	0	0	0	0	0	1 3 9	1	0	1	0	0	0	0	1
Yes	Male	36-45	Rural	5+	Primary incomplete	Christianity	manual labor	Married	2	0	1	0	0	0	1	6 3	0	0	1	0	0	1	0	0	0	2	5-10	Medium risk	Yes	4 weeks and more	radio	7 6 2	0	1	0	0	0	1	1	0	3 4 5	0	0	1	1	1	0	0	0
Yes	Female	46-55	Rural	5+	Secondary incomplete	Christianity	Agriculture	Married	5 4 3 2 1	1	1	1	1	1	5	1 7 6 5	1	0	0	0	1	1	1	0	0	4	10+	High risk	Yes	4 weeks and more	radio	6 8 7 2	0	1	0	0	0	1	1	1	1 2 4 3 6 5	1	1	1	1	1	1	0	0
Yes	Female	36-45	Rural	5+	Secondary incomplete	Christianity	Agriculture	Married	2 3 5	0	1	1	0	1	3	6 5	0	0	0	0	1	1	0	0	0	2	5-10	High risk	Yes	4 weeks and more	radio	2 9	0	1	0	0	0	0	0	0	3 1 9	1	0	1	0	0	0	0	1
Yes	Female	18-25	Rural	1 -3	Primary incomplete	Christianity	Domestic service	Married	2 3	0	1	1	0	0	2	1 7	1	0	0	0	0	0	1	0	0	2	10+	No risk	Yes	less than 4 weeks	radio	2	0	1	0	0	0	0	0	0	3 1	1	0	1	0	0	0	0	0
Yes	Male	46-55	Rural	4-5	Primary incomplete	other	Agriculture	Married	2 3 4 5	0	1	1	1	1	4	1 6 7	1	0	0	0	0	1	1	0	0	3	5-10	No risk	Yes	4 weeks and more	radio	2	0	1	0	0	0	0	0	0	1 3	1	0	1	0	0	0	0	0
Yes	Male	36-45	Rural	5+	No education	other	Agriculture	Married	5	0	0	0	0	1	1	1 3 6 7	1	0	1	0	0	1	1	0	0	4	5-10	No risk	Yes	4 weeks and more	radio	2	0	1	0	0	0	0	0	0	6 1	1	0	0	0	0	1	0	0
Yes	Male	46-55	Rural	4-5	Primary incomplete	Christianity	Agriculture	Married	5 3 2	0	1	1	0	1	3	1 3 7	1	0	1	0	0	0	1	0	0	3	10+	No risk	Yes	4 weeks and more	radio	2	0	1	0	0	0	0	0	0	1 5 3	1	0	1	0	1	0	0	0
Yes	Female	26-35	Rural	4-5	Primary incomplete	Christianity	Unemployed	Married	5 2	0	1	0	0	1	2	1	1	0	0	0	0	0	0	0	0	1	10+	No risk	Yes	4 weeks and more	radio	2 7	0	1	0	0	0	0	1	0	1 3 6 2	1	1	1	0	0	1	0	0
Yes	Male	26-35	Rural	5+	Secondary complete	Christianity	Sales and services	Married	2 3 5	0	1	1	0	1	3	1 7 6 5	1	0	0	0	1	1	1	0	0	4	10+	Medium risk	Yes	4 weeks and more	radio	1 7	1	0	0	0	0	0	1	0	1 3 6	1	0	1	0	0	1	0	0
Yes	Male	18-25	Rural	1 -3	Secondary incomplete	Christianity	Sales and services	Married	2 3 4	0	1	1	1	0	3	1 3 7	1	0	1	0	0	0	1	0	0	3	0-5	Medium risk	Yes	4 weeks and more	radio	2 9 5	0	1	0	0	1	0	0	0	1 9	1	0	0	0	0	0	0	1
Yes	Male	46-55	Rural	4-5	No education	Christianity	Agriculture	Not married	2	0	1	0	0	0	1	3	0	0	1	0	0	0	0	0	0	1	0-5	High risk	Yes	This week	radio	4	0	0	0	1	0	0	0	0	3	0	0	1	0	0	0	0	0
Yes	Male	26-35	Rural	4-5	Secondary complete	Christianity	Agriculture	Divorced/Separated	3	0	0	1	0	0	1	5 6 3	0	0	1	0	1	1	0	0	0	3	10+	High risk	Yes	less than 4 weeks	health care professional	7	0	0	0	0	0	0	1	0	4	0	0	0	1	0	0	0	0
Yes	Male	18-25	Rural	4-5	Primary incomplete	Christianity	Agriculture	Married	2 5 4	0	1	0	1	1	3	1 4 6 7	1	0	0	1	0	1	1	0	0	4	10+	No risk	Yes	4 weeks and more	radio	6	0	0	0	0	0	1	0	0	8	0	0	0	0	0	0	1	0
Yes	Female	36-45	Rural	5+	Primary incomplete	Christianity	Unemployed	Married	2 3 5	0	1	1	0	1	3	1 7 6	1	0	0	0	0	1	1	0	0	3	10+	No risk	Yes	4 weeks and more	radio	2	0	1	0	0	0	0	0	0	1 6	1	0	0	0	0	1	0	0
Yes	Male	26-35	Rural	1 -3	Secondary incomplete	other	Sales and services	Married	1 2 3 4 5	1	1	1	1	1	5	1 3 6 7	1	0	1	0	0	1	1	0	0	4	10+	High risk	Yes	4 weeks and more	radio	2	0	1	0	0	0	0	0	0	1 3	1	0	1	0	0	0	0	0
Yes	Female	36-45	Rural	5+	Primary complete	Christianity	Agriculture	Married	5 4 3 2	0	1	1	1	1	4	1 7 6	1	0	0	0	0	1	1	0	0	3	10+	High risk	Yes	4 weeks and more	radio	2 6 7	0	1	0	0	0	1	1	0	1 2 4 3 6 5	1	1	1	1	1	1	0	0
Yes	Male	26-35	Rural	4-5	Secondary complete	Christianity	Sales and services	Married	2	0	1	0	0	0	1	6 7	0	0	0	0	0	1	1	0	0	2	5-10	High risk	Yes	4 weeks and more	radio	2 7	0	1	0	0	0	0	1	0	3 1	1	0	1	0	0	0	0	0
Yes	Male	18-25	Rural	4-5	More than secondary	Christianity	Unemployed	Not married	3 2 1 4 5	1	1	1	1	1	5	1 2 5 6 7 9	1	1	0	0	1	1	1	0	1	6	10+	No risk	Yes	4 weeks and more	other	7 2	0	1	0	0	0	0	1	0	3 1 9	1	0	1	0	0	0	0	1
Yes	Female	18-25	Rural	1 -3	Primary incomplete	Christianity	Sales and services	Married	2 3	0	1	1	0	0	2	1 3 6	1	0	1	0	0	1	0	0	0	3	10+	Low risk	Yes	4 weeks and more	radio	2	0	1	0	0	0	0	0	0	3 4 2	0	1	1	1	0	0	0	0
Yes	Male	18-25	Rural	4-5	Primary incomplete	Christianity	Unemployed	Married	2 3 4	0	1	1	1	0	3	3	0	0	1	0	0	0	0	0	0	1	5-10	High risk	Yes	4 weeks and more	family/neighbor/friend	7	0	0	0	0	0	0	1	0	8	0	0	0	0	0	0	1	0
Yes	Male	18-25	Rural	4-5	Primary incomplete	Christianity	Agriculture	Married	3 2	0	1	1	0	0	2	1 6 7	1	0	0	0	0	1	1	0	0	3	10+	Medium risk	Yes	4 weeks and more	radio	2	0	1	0	0	0	0	0	0	8	0	0	0	0	0	0	1	0
Yes	Female	46-55	Rural	5+	Primary incomplete	Christianity	Agriculture	Married	3	0	0	1	0	0	1	6	0	0	0	0	0	1	0	0	0	1	5-10	No risk	Yes	4 weeks and more	family/neighbor/friend	2	0	1	0	0	0	0	0	0	1 3 6	1	0	1	0	0	1	0	0
Yes	Male	36-45	Rural	5+	Primary incomplete	Christianity	Agriculture	Married	2 4 5 1	1	1	0	1	1	4	7 1	1	0	0	0	0	0	1	0	0	2	10+	No risk	Yes	4 weeks and more	radio	2	0	1	0	0	0	0	0	0	1 2 6	1	1	0	0	0	1	0	0
Yes	Male	36-45	Rural	1 -3	Secondary incomplete	Christianity	manual labor	Married	5 4 3 2	0	1	1	1	1	4	6 1	1	0	0	0	0	1	0	0	0	2	10+	Low risk	Yes	4 weeks and more	radio	8 7 6 2	0	1	0	0	0	1	1	1	1 2 4 3 6 5	1	1	1	1	1	1	0	0
Yes	Female	26-35	Rural	4-5	Secondary incomplete	Christianity	manual labor	Divorced/Separated	4 2	0	1	0	1	0	2	10	0	0	0	0	0	0	0	0	0	0	10+	High risk	Yes	4 weeks and more	family/neighbor/friend	2	0	1	0	0	0	0	0	0	8	0	0	0	0	0	0	1	0
Yes	Male	18-25	Rural	4-5	Primary incomplete	Christianity	manual labor	Not married	5 3 2	0	1	1	0	1	3	7 1 3	1	0	1	0	0	0	1	0	0	3	10+	No risk	Yes	4 weeks and more	radio	2 7	0	1	0	0	0	0	1	0	3 9	0	0	1	0	0	0	0	1
Yes	Female	26-35	Rural	1 -3	Primary incomplete	Christianity	Agriculture	Married	2 3 4	0	1	1	1	0	3	6	0	0	0	0	0	1	0	0	0	1	5-10	No risk	Yes	4 weeks and more	radio	2	0	1	0	0	0	0	0	0	3	0	0	1	0	0	0	0	0
Yes	Male	36-45	Rural	5+	No education	Christianity	Sales and services	Married	5 2	0	1	0	0	1	2	6 7 5 3	0	0	1	0	1	1	1	0	0	4	10+	No risk	Yes	4 weeks and more	radio	2 7	0	1	0	0	0	0	1	0	3 4	0	0	1	1	0	0	0	0
Yes	Male	18-25	Rural	1 -3	Primary incomplete	Christianity	Sales and services	Married	2 3 5	0	1	1	0	1	3	1	1	0	0	0	0	0	0	0	0	1	10+	High risk	Yes	4 weeks and more	health care professional	6	0	0	0	0	0	1	0	0	3 1	1	0	1	0	0	0	0	0
Yes	Female	26-35	Rural	5+	Primary incomplete	Christianity	manual labor	Married	4 3 2	0	1	1	1	0	3	1 6 7	1	0	0	0	0	1	1	0	0	3	0-5	No risk	Yes	4 weeks and more	radio	2	0	1	0	0	0	0	0	0	3 5 1	1	0	1	0	1	0	0	0
Yes	Female	18-25	Rural	1 -3	Primary incomplete	other	Agriculture	Married	2	0	1	0	0	0	1	3	0	0	1	0	0	0	0	0	0	1	10+	High risk	Yes	less than 4 weeks	radio	2	0	1	0	0	0	0	0	0	9	0	0	0	0	0	0	0	1
Yes	Male	46-55	Rural	4-5	Primary incomplete	Christianity	Agriculture	Married	4 5	0	0	0	1	1	2	1	1	0	0	0	0	0	0	0	0	1	10+	Medium risk	Yes	4 weeks and more	radio	2	0	1	0	0	0	0	0	0	1 2 3	1	1	1	0	0	0	0	0
Yes	Female	26-35	Rural	5+	No education	Christianity	Agriculture	Married	2	0	1	0	0	0	1	1 7	1	0	0	0	0	0	1	0	0	2	10+	High risk	Yes	4 weeks and more	radio	2 6	0	1	0	0	0	1	0	0	3 5 6	0	0	1	0	1	1	0	0
Yes	Female	36-45	Rural	1 -3	Primary complete	other	Agriculture	Married	5 4 3 2	0	1	1	1	1	4	7 1	1	0	0	0	0	0	1	0	0	2	0-5	Medium risk	Yes	4 weeks and more	radio	1 7 8 6	1	0	0	0	0	1	1	1	1 2 3 4 5 6	1	1	1	1	1	1	0	0
Yes	Female	36-45	Rural	5+	Secondary incomplete	Christianity	Unemployed	Married	2 3 5	0	1	1	0	1	3	6 7	0	0	0	0	0	1	1	0	0	2	10+	No risk	Yes	4 weeks and more	health care professional	9	0	0	0	0	0	0	0	0	1 3	1	0	1	0	0	0	0	0
Yes	Male	26-35	Rural	4-5	Secondary incomplete	Christianity	Sales and services	Married	3 4 2	0	1	1	1	0	3	3 1 9	1	0	1	0	0	0	0	0	1	3	10+	High risk	Yes	4 weeks and more	radio	2 7	0	1	0	0	0	0	1	0	5 6 9	0	0	0	0	1	1	0	1
Yes	Male	46-55	Rural	4-5	Primary incomplete	Christianity	Agriculture	Married	5 3 2 4	0	1	1	1	1	4	3 6 7	0	0	1	0	0	1	1	0	0	3	10+	No risk	Yes	4 weeks and more	radio	2 6 7	0	1	0	0	0	1	1	0	6 1 3 2 4	1	1	1	1	0	1	0	0
Yes	Female	36-45	Rural	4-5	Secondary incomplete	Christianity	Agriculture	Married	2 3 5	0	1	1	0	1	3	6	0	0	0	0	0	1	0	0	0	1	5-10	Low risk	Yes	4 weeks and more	radio	2 6	0	1	0	0	0	1	0	0	3 9	0	0	1	0	0	0	0	1
Yes	Female	55+	Rural	4-5	No education	Christianity	Unemployed	Widowed	5	0	0	0	0	1	1	7	0	0	0	0	0	0	1	0	0	1	10+	High risk	Yes	4 weeks and more	health care professional	2	0	1	0	0	0	0	0	0	1 4	1	0	0	1	0	0	0	0
Yes	Female	26-35	Rural	1 -3	Secondary complete	Christianity	Unemployed	Not married	2	0	1	0	0	0	1	3 5	0	0	1	0	1	0	0	0	0	2	5-10	Low risk	Yes	less than 4 weeks	radio	4	0	0	0	1	0	0	0	0	3	0	0	1	0	0	0	0	0
Yes	Female	18-25	Rural	1 -3	No education	Christianity	Unemployed	Married	2	0	1	0	0	0	1	10	0	0	0	0	0	0	0	0	0	0	5-10	Low risk	Yes	4 weeks and more	radio	2	0	1	0	0	0	0	0	0	1 3 5	1	0	1	0	1	0	0	0
Yes	Female	26-35	Rural	1 -3	Primary incomplete	other	Agriculture	Married	2 3	0	1	1	0	0	2	7	0	0	0	0	0	0	1	0	0	1	10+	No risk	Yes	4 weeks and more	radio	7	0	0	0	0	0	0	1	0	3	0	0	1	0	0	0	0	0
Yes	Female	26-35	Rural	4-5	No education	Christianity	Unemployed	Married	2	0	1	0	0	0	1	10	0	0	0	0	0	0	0	0	0	0	10+	Medium risk	Yes	4 weeks and more	health care professional	2	0	1	0	0	0	0	0	0	3 6	0	0	1	0	0	1	0	0
Yes	Female	26-35	Rural	4-5	Primary complete	Christianity	Agriculture	Married	5 4 3 2	0	1	1	1	1	4	1 7	1	0	0	0	0	0	1	0	0	2	5-10	High risk	Yes	4 weeks and more	family/neighbor/friend	6 2 8	0	1	0	0	0	1	0	1	1 3 2 5 6 4	1	1	1	1	1	1	0	0
Yes	Female	18-25	Rural	4-5	Primary incomplete	Christianity	Agriculture	Married	2 3 4	0	1	1	1	0	3	1 3 7	1	0	1	0	0	0	1	0	0	3	5-10	Medium risk	Yes	4 weeks and more	radio	2	0	1	0	0	0	0	0	0	1 3	1	0	1	0	0	0	0	0
Yes	Male	18-25	Rural	1 -3	Primary incomplete	Christianity	Agriculture	Married	2 3 4 5	0	1	1	1	1	4	7 9 6 3	0	0	1	0	0	1	1	0	1	4	10+	High risk	Yes	4 weeks and more	radio	2 7	0	1	0	0	0	0	1	0	1 3	1	0	1	0	0	0	0	0
Yes	Female	18-25	Rural	1 -3	No education	Christianity	Sales and services	Married	5	0	0	0	0	1	1	3 7	0	0	1	0	0	0	1	0	0	2	5-10	No risk	Yes	4 weeks and more	family/neighbor/friend	6 7	0	0	0	0	0	1	1	0	6 2 1	1	1	0	0	0	1	0	0
Yes	Female	26-35	Rural	4-5	Secondary incomplete	Christianity	Sales and services	Married	5 3 4 2	0	1	1	1	1	4	1 3 6 7	1	0	1	0	0	1	1	0	0	4	10+	Medium risk	Yes	4 weeks and more	radio	7 2 4	0	1	0	1	0	0	1	0	3 1 6 4	1	0	1	1	0	1	0	0
Yes	Female	55+	Rural	1 -3	Primary incomplete	other	Unemployed	Widowed	5 2	0	1	0	0	1	2	3 5	0	0	1	0	1	0	0	0	0	2	0-5	Medium risk	Yes	4 weeks and more	radio	7	0	0	0	0	0	0	1	0	3 1 5	1	0	1	0	1	0	0	0
Yes	Female	18-25	Rural	4-5	Primary complete	Christianity	manual labor	Married	4 3 2	0	1	1	1	0	3	7 1	1	0	0	0	0	0	1	0	0	2	5-10	High risk	Yes	4 weeks and more	health care professional	7 8 2	0	1	0	0	0	0	1	1	6 5 4 3 2 1	1	1	1	1	1	1	0	0
Yes	Female	18-25	Rural	4-5	Primary incomplete	Christianity	Agriculture	Married	2	0	1	0	0	0	1	7	0	0	0	0	0	0	1	0	0	1	5-10	High risk	Yes	4 weeks and more	radio	2 6	0	1	0	0	0	1	0	0	3 6 9 1	1	0	1	0	0	1	0	1
Yes	Female	55+	Rural	4-5	No education	Christianity	Unemployed	Widowed	5 2	0	1	0	0	1	2	6	0	0	0	0	0	1	0	0	0	1	5-10	Medium risk	Yes	4 weeks and more	health care professional	2 4	0	1	0	1	0	0	0	0	1 4 5 6	1	0	0	1	1	1	0	0
Yes	Female	26-35	Rural	1 -3	Primary incomplete	Christianity	Agriculture	Divorced/Separated	3	0	0	1	0	0	1	1	1	0	0	0	0	0	0	0	0	1	10+	No risk	Yes	less than 4 weeks	radio	2	0	1	0	0	0	0	0	0	2	0	1	0	0	0	0	0	0
Yes	Female	36-45	Rural	5+	Primary incomplete	Christianity	Unemployed	Married	2 3 4 5	0	1	1	1	1	4	3 6 7	0	0	1	0	0	1	1	0	0	3	5-10	Medium risk	Yes	4 weeks and more	family/neighbor/friend	7	0	0	0	0	0	0	1	0	1 3	1	0	1	0	0	0	0	0
Yes	Female	18-25	Rural	5+	Secondary complete	Christianity	Unemployed	Not married	2 5 1 3	1	1	1	0	1	4	6 5 7	0	0	0	0	1	1	1	0	0	3	10+	No risk	Yes	4 weeks and more	family/neighbor/friend	7 2	0	1	0	0	0	0	1	0	1 3 9 6	1	0	1	0	0	1	0	1
Yes	Female	46-55	Rural	5+	Primary complete	Christianity	Agriculture	Married	5 4 3 2 1	1	1	1	1	1	5	3 7 6	0	0	1	0	0	1	1	0	0	3	5-10	Low risk	Yes	4 weeks and more	health care professional	2 6 7 8	0	1	0	0	0	1	1	1	1 3 2 4 6 5	1	1	1	1	1	1	0	0
Yes	Female	18-25	Rural	4-5	Primary incomplete	Christianity	Agriculture	Married	1 4	1	0	0	1	0	2	6 1	1	0	0	0	0	1	0	0	0	2	5-10	High risk	Yes	4 weeks and more	radio	2	0	1	0	0	0	0	0	0	3 1 5 6	1	0	1	0	1	1	0	0
Yes	Female	26-35	Rural	5+	Primary incomplete	Christianity	Agriculture	Married	2 4 5	0	1	0	1	1	3	10	0	0	0	0	0	0	0	0	0	0	10+	Low risk	Yes	4 weeks and more	health care professional	2	0	1	0	0	0	0	0	0	3	0	0	1	0	0	0	0	0
Yes	Female	26-35	Rural	4-5	Secondary incomplete	Christianity	Unemployed	Married	2 4 3	0	1	1	1	0	3	3	0	0	1	0	0	0	0	0	0	1	5-10	Medium risk	Yes	4 weeks and more	health care professional	4	0	0	0	1	0	0	0	0	1 4 3 6	1	0	1	1	0	1	0	0
Yes	Male	36-45	Rural	4-5	Primary incomplete	Islamism	Agriculture	Married	5 4	0	0	0	1	1	2	1 6	1	0	0	0	0	1	0	0	0	2	5-10	No risk	Yes	4 weeks and more	health care professional	2	0	1	0	0	0	0	0	0	1 4	1	0	0	1	0	0	0	0
Yes	Female	18-25	Rural	4-5	Primary incomplete	Christianity	Unemployed	Married	3 2	0	1	1	0	0	2	3	0	0	1	0	0	0	0	0	0	1	5-10	High risk	Yes	4 weeks and more	radio	2 9	0	1	0	0	0	0	0	0	1 3 9	1	0	1	0	0	0	0	1
Yes	Female	46-55	Rural	5+	Primary complete	other	manual labor	Divorced/Separated	5 4 3 2	0	1	1	1	1	4	3 1	1	0	1	0	0	0	0	0	0	2	10+	High risk	Yes	4 weeks and more	health care professional	6 7 8 2	0	1	0	0	0	1	1	1	1 2 3 4 5 6	1	1	1	1	1	1	0	0
Yes	Male	55+	Rural	5+	Secondary incomplete	Christianity	Sales and services	Married	2	0	1	0	0	0	1	1 7	1	0	0	0	0	0	1	0	0	2	10+	Low risk	Yes	4 weeks and more	radio	7	0	0	0	0	0	0	1	0	8	0	0	0	0	0	0	1	0
Yes	Male	18-25	Rural	4-5	Secondary incomplete	Christianity	manual labor	Not married	4	0	0	0	1	0	1	7 6	0	0	0	0	0	1	1	0	0	2	5-10	Medium risk	Yes	4 weeks and more	health care professional	2	0	1	0	0	0	0	0	0	2 4 6	0	1	0	1	0	1	0	0
Yes	Male	26-35	Rural	4-5	Primary incomplete	Christianity	Agriculture	Divorced/Separated	3	0	0	1	0	0	1	3	0	0	1	0	0	0	0	0	0	1	5-10	No risk	Yes	This week	family/neighbor/friend	2	0	1	0	0	0	0	0	0	2	0	1	0	0	0	0	0	0
Yes	Female	26-35	Rural	4-5	Secondary incomplete	Christianity	Agriculture	Married	2 3 5 4	0	1	1	1	1	4	1 7 6 9	1	0	0	0	0	1	1	0	1	4	5-10	No risk	Yes	4 weeks and more	radio	2	0	1	0	0	0	0	0	0	1 3 4 2 5 6	1	1	1	1	1	1	0	0
Yes	Female	46-55	Rural	4-5	No education	Christianity	Sales and services	Married	4 3 2	0	1	1	1	0	3	1 6 7	1	0	0	0	0	1	1	0	0	3	0-5	Definitely	Yes	4 weeks and more	radio	6 7 2	0	1	0	0	0	1	1	0	5 3 6 1 2	1	1	1	0	1	1	0	0
Yes	Female	18-25	Rural	1 -3	Primary incomplete	Christianity	Unemployed	Not married	2 3	0	1	1	0	0	2	10	0	0	0	0	0	0	0	0	0	0	10+	Medium risk	Yes	4 weeks and more	family/neighbor/friend	7	0	0	0	0	0	0	1	0	8	0	0	0	0	0	0	1	0
Yes	Female	18-25	Rural	4-5	Secondary incomplete	Christianity	Agriculture	Married	2 3	0	1	1	0	0	2	10	0	0	0	0	0	0	0	0	0	0	10+	No risk	Yes	4 weeks and more	radio	6 2	0	1	0	0	0	1	0	0	4 5	0	0	0	1	1	0	0	0
Yes	Female	36-45	Rural	1 -3	Primary incomplete	Christianity	Sales and services	Divorced/Separated	1 2 3 4 5	1	1	1	1	1	5	1 6 5	1	0	0	0	1	1	0	0	0	3	10+	Medium risk	Yes	4 weeks and more	radio	2 7	0	1	0	0	0	0	1	0	6 9 4 3 1	1	0	1	1	0	1	0	1
Yes	Female	18-25	Rural	4-5	Primary complete	other	manual labor	Not married	5 4 3 2	0	1	1	1	1	4	7 1	1	0	0	0	0	0	1	0	0	2	0-5	Low risk	Yes	4 weeks and more	radio	2 8 7 6	0	1	0	0	0	1	1	1	6 8 5 4 3 2 1	1	1	1	1	1	1	1	0
Yes	Male	36-45	Rural	5+	Primary incomplete	Islamism	Sales and services	Married	2 3	0	1	1	0	0	2	6	0	0	0	0	0	1	0	0	0	1	5-10	No risk	Yes	4 weeks and more	radio	2	0	1	0	0	0	0	0	0	1 3 6	1	0	1	0	0	1	0	0
Yes	Female	18-25	Rural	1 -3	Secondary incomplete	Christianity	Unemployed	Married	2 3 4	0	1	1	1	0	3	7	0	0	0	0	0	0	1	0	0	1	10+	No risk	Yes	4 weeks and more	family/neighbor/friend	2 7	0	1	0	0	0	0	1	0	3 1	1	0	1	0	0	0	0	0
Yes	Female	18-25	Rural	5+	Secondary incomplete	Christianity	Unemployed	Not married	2 5	0	1	0	0	1	2	3 1 7	1	0	1	0	0	0	1	0	0	3	10+	Low risk	Yes	4 weeks and more	In church/from religious leader	2 7	0	1	0	0	0	0	1	0	3 4	0	0	1	1	0	0	0	0
Yes	Female	26-35	Rural	4-5	Primary complete	Christianity	Agriculture	Not married	5 4 3 2	0	1	1	1	1	4	1	1	0	0	0	0	0	0	0	0	1	5-10	Medium risk	Yes	4 weeks and more	radio	2 8 7 6	0	1	0	0	0	1	1	1	1 2 3 4 5 6	1	1	1	1	1	1	0	0
Yes	Female	36-45	Rural	5+	Secondary incomplete	Christianity	Agriculture	Divorced/Separated	2	0	1	0	0	0	1	10	0	0	0	0	0	0	0	0	0	0	10+	Definitely	Yes	4 weeks and more	health care professional	6 9	0	0	0	0	0	1	0	0	9 3	0	0	1	0	0	0	0	1
Yes	Female	26-35	Rural	4-5	Secondary incomplete	Christianity	Unemployed	Married	3 4 2	0	1	1	1	0	3	3 6	0	0	1	0	0	1	0	0	0	2	5-10	Definitely	Yes	4 weeks and more	television	7 2 4	0	1	0	1	0	0	1	0	1 3 6	1	0	1	0	0	1	0	0
Yes	Male	36-45	Rural	5+	No education	Christianity	Sales and services	Married	2	0	1	0	0	0	1	7 3	0	0	1	0	0	0	1	0	0	2	10+	Medium risk	Yes	4 weeks and more	radio	7 2	0	1	0	0	0	0	1	0	8	0	0	0	0	0	0	1	0
Yes	Female	36-45	Rural	1 -3	Primary incomplete	Christianity	Agriculture	Married	2 3 5 4	0	1	1	1	1	4	1 6	1	0	0	0	0	1	0	0	0	2	5-10	No risk	Yes	4 weeks and more	radio	2 6	0	1	0	0	0	1	0	0	3 1 9	1	0	1	0	0	0	0	1
Yes	Female	18-25	Urban	5+	More than secondary	Christianity	Professional/Technical/Managerial	Not married	1 2 3 5 4	1	1	1	1	1	5	1 2 3 4 5 6 8	1	1	1	1	1	1	0	1	0	7	10+	Medium risk	Yes	4 weeks and more	social media	1 2 5 4 3 7	1	1	1	1	1	0	1	0	1 3 4 6	1	0	1	1	0	1	0	0
Yes	Female	18-25	Urban	4-5	Secondary complete	Islamism	Unemployed	Not married	1 2 3 4 5	1	1	1	1	1	5	1 2 3 4 5 6	1	1	1	1	1	1	0	0	0	6	10+	No risk	Yes	4 weeks and more	internet	1 2 4 5 7	1	1	0	1	1	0	1	0	1 2 4 6 3	1	1	1	1	0	1	0	0
Yes	Female	18-25	Urban	5+	More than secondary	Christianity	Professional/Technical/Managerial	Not married	1 2 3 4 5	1	1	1	1	1	5	1 2 3 4 5 6	1	1	1	1	1	1	0	0	0	6	5-10	High risk	Yes	4 weeks and more	social media	4 1 7 5	1	0	0	1	1	0	1	0	1 4 6	1	0	0	1	0	1	0	0
Yes	Male	55+	Urban	5+	Primary complete	Christianity	Sales and services	Married	5 4 3 2 1	1	1	1	1	1	5	1 2 4 10 8 6 5 3	1	1	1	1	1	1	0	1	0	7	10+	High risk	Yes	4 weeks and more	radio	8 7 5 4 1 2 3	1	1	1	1	1	0	1	1	6 5 4 3 2 1	1	1	1	1	1	1	0	0
Yes	Female	46-55	Urban	4-5	Secondary incomplete	Christianity	Unemployed	Married	1 2 3 5 4	1	1	1	1	1	5	2 4 3 6 8	0	1	1	1	0	1	0	1	0	5	10+	Medium risk	Yes	4 weeks and more	radio	1 2 7	1	1	0	0	0	0	1	0	3 1 6 5	1	0	1	0	1	1	0	0
Yes	Female	36-45	Urban	5+	More than secondary	Christianity	Unemployed	Married	1 2 3 5	1	1	1	0	1	4	2 1 3 4 5 6	1	1	1	1	1	1	0	0	0	6	10+	High risk	Yes	4 weeks and more	radio	2	0	1	0	0	0	0	0	0	1 3 5	1	0	1	0	1	0	0	0
Yes	Female	26-35	Urban	4-5	Secondary incomplete	Christianity	Sales and services	Married	2 5 3 1	1	1	1	0	1	4	2 6 3	0	1	1	0	0	1	0	0	0	3	5-10	High risk	Yes	4 weeks and more	television	1 7	1	0	0	0	0	0	1	0	3 4 6	0	0	1	1	0	1	0	0
Yes	Female	36-45	Urban	4-5	Secondary incomplete	Christianity	Sales and services	Not married	1 3 2 4 5	1	1	1	1	1	5	1 2 3 4 6 5	1	1	1	1	1	1	0	0	0	6	10+	No risk	Yes	4 weeks and more	television	1 2 7	1	1	0	0	0	0	1	0	3 6 1	1	0	1	0	0	1	0	0
Yes	Female	36-45	Urban	4-5	Secondary incomplete	Christianity	manual labor	Married	5 4 3 2 1	1	1	1	1	1	5	5 1 6 3 2 4	1	1	1	1	1	1	0	0	0	6	10+	No risk	Yes	4 weeks and more	radio	1 2 5 6 7 8	1	1	0	0	1	1	1	1	1 2 4 5 6 3	1	1	1	1	1	1	0	0
Yes	Female	18-25	Urban	4-5	Secondary incomplete	Christianity	Unemployed	Married	2 3 5	0	1	1	0	1	3	1 5 3 6	1	0	1	0	1	1	0	0	0	4	5-10	Definitely	Yes	4 weeks and more	television	2 7	0	1	0	0	0	0	1	0	3 6 9	0	0	1	0	0	1	0	1
Yes	Female	36-45	Urban	5+	Secondary incomplete	Christianity	Unemployed	Married	2 3 5	0	1	1	0	1	3	2 1 3 6	1	1	1	0	0	1	0	0	0	4	10+	High risk	Yes	4 weeks and more	radio	2	0	1	0	0	0	0	0	0	1 3	1	0	1	0	0	0	0	0
Yes	Female	18-25	Urban	1 -3	More than secondary	Christianity	Sales and services	Married	2 1 3 4 5	1	1	1	1	1	5	2 3 4 5 6	0	1	1	1	1	1	0	0	0	5	10+	High risk	Yes	4 weeks and more	television	7 1	1	0	0	0	0	0	1	0	3 9 4	0	0	1	1	0	0	0	1
Yes	Female	26-35	Urban	4-5	Primary complete	Christianity	manual labor	Married	5 4 3 2 1	1	1	1	1	1	5	1 3 5 6	1	0	1	0	1	1	0	0	0	4	10+	No risk	Yes	4 weeks and more	radio	8 7 1 3 5 4	1	0	1	1	1	0	1	1	1 2 4 3 5 6	1	1	1	1	1	1	0	0
Yes	Female	18-25	Urban	1 -3	Secondary complete	Christianity	Unemployed	Not married	1 2 3 4 5	1	1	1	1	1	5	1 5 6 3 4	1	0	1	1	1	1	0	0	0	5	0-5	No risk	Yes	4 weeks and more	radio	5 1 7	1	0	0	0	1	0	1	0	1 3 5	1	0	1	0	1	0	0	0
Yes	Female	36-45	Urban	4-5	No education	Christianity	Unemployed	Married	2 3 5	0	1	1	0	1	3	1 3 6	1	0	1	0	0	1	0	0	0	3	10+	High risk	Yes	4 weeks and more	radio	2	0	1	0	0	0	0	0	0	3 1 4 6	1	0	1	1	0	1	0	0
Yes	Female	26-35	Urban	4-5	More than secondary	Christianity	Clerical	Not married	5 4 3 2 1	1	1	1	1	1	5	1 2 3 4 5 6 8	1	1	1	1	1	1	0	1	0	7	5-10	Medium risk	Yes	4 weeks and more	radio	1 2 3 5 4 7 6 8	1	1	1	1	1	1	1	1	1 2 3 5 4 6	1	1	1	1	1	1	0	0
Yes	Male	18-25	Urban	1 -3	Secondary incomplete	Christianity	Professional/Technical/Managerial	Not married	2 5 4 3	0	1	1	1	1	4	6 3 1	1	0	1	0	0	1	0	0	0	3	0-5	No risk	Yes	4 weeks and more	radio	2 9	0	1	0	0	0	0	0	0	5 1 9	1	0	0	0	1	0	0	1
Yes	Male	18-25	Urban	4-5	Secondary incomplete	Christianity	Unemployed	Not married	4 5 3 1 2	1	1	1	1	1	5	6 5 1 2 3 4	1	1	1	1	1	1	0	0	0	6	10+	Low risk	Yes	4 weeks and more	radio	5 7 1	1	0	0	0	1	0	1	0	1 4 3 6	1	0	1	1	0	1	0	0
Yes	Male	26-35	Urban	1 -3	Primary incomplete	Islamism	Sales and services	Married	2 3 5	0	1	1	0	1	3	3 6	0	0	1	0	0	1	0	0	0	2	10+	No risk	Yes	4 weeks and more	family/neighbor/friend	7	0	0	0	0	0	0	1	0	1 3	1	0	1	0	0	0	0	0
Yes	Female	26-35	Urban	4-5	Primary incomplete	Christianity	Sales and services	Married	2 3 5 1	1	1	1	0	1	4	1 2 3 5 6	1	1	1	0	1	1	0	0	0	5	10+	Low risk	Yes	4 weeks and more	television	9 1	1	0	0	0	0	0	0	0	1 3 6 9	1	0	1	0	0	1	0	1
Yes	Male	18-25	Urban	5+	Secondary incomplete	Christianity	Sales and services	Not married	2 3 4 5	0	1	1	1	1	4	1 3 5 6 7	1	0	1	0	1	1	1	0	0	5	10+	High risk	Yes	4 weeks and more	radio	1 3 2 4 5 6 7 8	1	1	1	1	1	1	1	1	1 2 4 5 6 3	1	1	1	1	1	1	0	0
Yes	Female	18-25	Urban	1 -3	Secondary complete	Christianity	Unemployed	Not married	1 2 3 4 5	1	1	1	1	1	5	1 3 5 6	1	0	1	0	1	1	0	0	0	4	10+	High risk	Yes	4 weeks and more	television	1 2 5	1	1	0	0	1	0	0	0	3 1 5 6	1	0	1	0	1	1	0	0
Yes	Female	26-35	Urban	4-5	Primary incomplete	Christianity	Full-time housewife with children	Married	5 4 1 2 3	1	1	1	1	1	5	1 6 5 2	1	1	0	0	1	1	0	0	0	4	10+	High risk	Yes	4 weeks and more	family/neighbor/friend	1 2 7	1	1	0	0	0	0	1	0	1 2 3 5 6	1	1	1	0	1	1	0	0
Yes	Female	18-25	Urban	4-5	Secondary incomplete	Christianity	Unemployed	Not married	2 3 5	0	1	1	0	1	3	1 3 5 6	1	0	1	0	1	1	0	0	0	4	10+	Medium risk	Yes	4 weeks and more	radio	2 7	0	1	0	0	0	0	1	0	1 5 9	1	0	0	0	1	0	0	1
Yes	Female	18-25	Urban	4-5	More than secondary	Christianity	Clerical	Married	5 4 3 2 1	1	1	1	1	1	5	1 2 3 5 6	1	1	1	0	1	1	0	0	0	5	5-10	No risk	Yes	4 weeks and more	radio	1 2 3 8 7 6 5 4	1	1	1	1	1	1	1	1	1 3 2 4 5 6	1	1	1	1	1	1	0	0
Yes	Male	18-25	Urban	5+	Secondary incomplete	Islamism	Unemployed	Not married	2 3 5 4	0	1	1	1	1	4	1 3 4 6 5 9	1	0	1	1	1	1	0	0	1	6	10+	No risk	Yes	4 weeks and more	radio	5 1 2	1	1	0	0	1	0	0	0	3 5 4 6	0	0	1	1	1	1	0	0
Yes	Female	18-25	Urban	4-5	Secondary incomplete	Christianity	Unemployed	Not married	2 3 4 5	0	1	1	1	1	4	1 3 6	1	0	1	0	0	1	0	0	0	3	10+	Medium risk	Yes	4 weeks and more	radio	2 7	0	1	0	0	0	0	1	0	3 5	0	0	1	0	1	0	0	0
Yes	Female	18-25	Urban	4-5	Secondary incomplete	Christianity	Sales and services	Not married	2 3 5	0	1	1	0	1	3	3 6 1 5	1	0	1	0	1	1	0	0	0	4	10+	No risk	Yes	4 weeks and more	radio	9 2	0	1	0	0	0	0	0	0	1 9 6	1	0	0	0	0	1	0	1
Yes	Male	36-45	Urban	5+	Secondary incomplete	Christianity	Sales and services	Married	1 2 3 4 5	1	1	1	1	1	5	1 2 3 4 5 6	1	1	1	1	1	1	0	0	0	6	10+	Medium risk	Yes	4 weeks and more	radio	1 2 6	1	1	0	0	0	1	0	0	1 3 5 6 4	1	0	1	1	1	1	0	0
Yes	Male	18-25	Urban	5+	Secondary incomplete	Christianity	Sales and services	Not married	5 4 3 2	0	1	1	1	1	4	1 6 5 3	1	0	1	0	1	1	0	0	0	4	10+	Low risk	Yes	4 weeks and more	internet	1 2 5 4 3 6 7 8	1	1	1	1	1	1	1	1	1 2 3 4 6 5	1	1	1	1	1	1	0	0
Yes	Female	26-35	Urban	5+	Secondary incomplete	Christianity	Unemployed	Not married	1 2 3 4 5	1	1	1	1	1	5	1 2 3 4 5 6 8	1	1	1	1	1	1	0	1	0	7	5-10	Medium risk	Yes	4 weeks and more	radio	1 2 7	1	1	0	0	0	0	1	0	3 5 1	1	0	1	0	1	0	0	0
Yes	Female	26-35	Urban	4-5	More than secondary	Christianity	Professional/Technical/Managerial	Married	1 2 3 4 5	1	1	1	1	1	5	1 2 3 4 5 6 8	1	1	1	1	1	1	0	1	0	7	10+	Medium risk	Yes	4 weeks and more	television	1 3 4 5 7	1	0	1	1	1	0	1	0	1 2 4 5 6	1	1	0	1	1	1	0	0
Yes	Female	46-55	Urban	4-5	Secondary incomplete	Christianity	Unemployed	Widowed	2 3 4 5	0	1	1	1	1	4	2 7 6	0	1	0	0	0	1	1	0	0	3	10+	Medium risk	Yes	4 weeks and more	radio	2	0	1	0	0	0	0	0	0	3 1 6	1	0	1	0	0	1	0	0
Yes	Female	36-45	Urban	5+	No education	Christianity	Unemployed	Married	5 2 3	0	1	1	0	1	3	1 3 5 7	1	0	1	0	1	0	1	0	0	4	10+	Medium risk	Yes	4 weeks and more	radio	2 7	0	1	0	0	0	0	1	0	1 3 4 6 5	1	0	1	1	1	1	0	0
Yes	Female	26-35	Urban	5+	Secondary complete	Christianity	Sales and services	Married	1 2 3 5	1	1	1	0	1	4	1 6 3 4 5	1	0	1	1	1	1	0	0	0	5	10+	Medium risk	Yes	4 weeks and more	television	2 7	0	1	0	0	0	0	1	0	1 9	1	0	0	0	0	0	0	1
Yes	Female	18-25	Urban	1 -3	More than secondary	Christianity	Professional/Technical/Managerial	Not married	5 4 3 2 1	1	1	1	1	1	5	9 6 5 4 3 2 1	1	1	1	1	1	1	0	0	1	7	10+	Low risk	Yes	4 weeks and more	radio	2 1 4 5 6 7 8	1	1	0	1	1	1	1	1	1 2 3 4 5 6	1	1	1	1	1	1	0	0
Yes	Female	46-55	Urban	5+	More than secondary	Christianity	Sales and services	Married	1 2 3 5	1	1	1	0	1	4	1 2 3 4 5 6 8	1	1	1	1	1	1	0	1	0	7	10+	No risk	Yes	4 weeks and more	In church/from religious leader	1 2 3 4 5 7	1	1	1	1	1	0	1	0	1 4 6	1	0	0	1	0	1	0	0
Yes	Female	36-45	Urban	5+	Secondary incomplete	Christianity	Sales and services	Married	1 2 3 5	1	1	1	0	1	4	1 2 3 4 5 6 8	1	1	1	1	1	1	0	1	0	7	10+	Medium risk	Yes	4 weeks and more	television	1 2 7	1	1	0	0	0	0	1	0	1 4	1	0	0	1	0	0	0	0
Yes	Female	36-45	Urban	5+	Secondary complete	Christianity	Unemployed	Married	2 1 3 4 5	1	1	1	1	1	5	1 2 5 6 8 3 4	1	1	1	1	1	1	0	1	0	7	10+	No risk	Yes	4 weeks and more	television	1 2 5	1	1	0	0	1	0	0	0	6 1 2	1	1	0	0	0	1	0	0
Yes	Male	18-25	Urban	4-5	Secondary incomplete	Christianity	Unemployed	Not married	2 1 3 4 5	1	1	1	1	1	5	2 10	0	1	0	0	0	0	0	0	0	1	10+	Low risk	Yes	4 weeks and more	other	1	1	0	0	0	0	0	0	0	6 3	0	0	1	0	0	1	0	0
Yes	Female	18-25	Urban	5+	Secondary incomplete	Christianity	Sales and services	Not married	5 4 3 2	0	1	1	1	1	4	3 6 7	0	0	1	0	0	1	1	0	0	3	10+	Low risk	Yes	4 weeks and more	radio	2 5 7	0	1	0	0	1	0	1	0	1 3 4	1	0	1	1	0	0	0	0
Yes	Female	18-25	Urban	4-5	Secondary incomplete	Christianity	Sales and services	Married	2 3 5	0	1	1	0	1	3	1 3 2 5 6	1	1	1	0	1	1	0	0	0	5	10+	Low risk	Yes	4 weeks and more	radio	2 9	0	1	0	0	0	0	0	0	6 1	1	0	0	0	0	1	0	0
Yes	Female	26-35	Urban	5+	Primary complete	Christianity	manual labor	Married	5 4 3 2	0	1	1	1	1	4	1 3	1	0	1	0	0	0	0	0	0	2	5-10	Medium risk	Yes	4 weeks and more	radio	8 7 6 5 4 3 2 1	1	1	1	1	1	1	1	1	1 2 3 4 5 6	1	1	1	1	1	1	0	0
Yes	Female	26-35	Urban	5+	Secondary incomplete	Christianity	Professional/Technical/Managerial	Married	1 2 3 4 5	1	1	1	1	1	5	1 3 2 4 6 5 8	1	1	1	1	1	1	0	1	0	7	10+	Low risk	Yes	4 weeks and more	family/neighbor/friend	2	0	1	0	0	0	0	0	0	1 6 3	1	0	1	0	0	1	0	0
Yes	Male	18-25	Urban	5+	Secondary incomplete	Christianity	Unemployed	Not married	1 2 3 4 5	1	1	1	1	1	5	1 3 2 4 8	1	1	1	1	0	0	0	1	0	5	10+	Low risk	Yes	4 weeks and more	radio	2	0	1	0	0	0	0	0	0	3 1 4 6	1	0	1	1	0	1	0	0
Yes	Female	26-35	Urban	1 -3	Primary incomplete	Christianity	Full-time housewife with children	Married	5 3 2 4	0	1	1	1	1	4	4 6	0	0	0	1	0	1	0	0	0	2	10+	High risk	Yes	4 weeks and more	radio	2 4 7	0	1	0	1	0	0	1	0	1 6 3	1	0	1	0	0	1	0	0
Yes	Male	36-45	Urban	4-5	Secondary complete	Islamism	Sales and services	Married	1 2 4 5	1	1	0	1	1	4	1 2 4 5 6 7	1	1	0	1	1	1	1	0	0	6	10+	Low risk	Yes	4 weeks and more	radio	1 2 3 5	1	1	1	0	1	0	0	0	1 3 5	1	0	1	0	1	0	0	0
Yes	Female	26-35	Urban	4-5	Secondary complete	Christianity	Full-time housewife with children	Married	5 4 3 2 1	1	1	1	1	1	5	1 2 3 5 6	1	1	1	0	1	1	0	0	0	5	5-10	High risk	Yes	4 weeks and more	television	1 7 8 6 5 4 3 2	1	1	1	1	1	1	1	1	1 2 3 4 5 6	1	1	1	1	1	1	0	0
Yes	Male	18-25	Urban	1 -3	Secondary incomplete	Christianity	Sales and services	Not married	1 2 3 4 5	1	1	1	1	1	5	1 2 3 4 5 6 9	1	1	1	1	1	1	0	0	1	7	5-10	High risk	Yes	4 weeks and more	other	1 2 5	1	1	0	0	1	0	0	0	3 1 2 5 6	1	1	1	0	1	1	0	0
Yes	Male	26-35	Urban	1 -3	More than secondary	Christianity	Professional/Technical/Managerial	Not married	5 4 3 2 1	1	1	1	1	1	5	1 2 3 6 8 5 4	1	1	1	1	1	1	0	1	0	7	10+	No risk	Yes	4 weeks and more	radio	1 2 4 6 7 8	1	1	0	1	0	1	1	1	1 3 2 4 6 5	1	1	1	1	1	1	0	0
Yes	Male	18-25	Urban	5+	Secondary incomplete	Islamism	Unemployed	Not married	2 3 5	0	1	1	0	1	3	1 3 6	1	0	1	0	0	1	0	0	0	3	10+	High risk	Yes	4 weeks and more	radio	2	0	1	0	0	0	0	0	0	3 1	1	0	1	0	0	0	0	0
Yes	Female	36-45	Urban	4-5	No education	Christianity	Domestic service	Married	5 4 3 2	0	1	1	1	1	4	1 3 5 6 7	1	0	1	0	1	1	1	0	0	5	10+	High risk	Yes	4 weeks and more	family/neighbor/friend	6 7 2	0	1	0	0	0	1	1	0	2 1 5	1	1	0	0	1	0	0	0
Yes	Female	36-45	Urban	5+	Primary incomplete	Christianity	Sales and services	Married	2 3 5	0	1	1	0	1	3	1 3 6 5 7	1	0	1	0	1	1	1	0	0	5	10+	Low risk	Yes	4 weeks and more	health care professional	2 6	0	1	0	0	0	1	0	0	3 4 5 1	1	0	1	1	1	0	0	0
Yes	Female	26-35	Urban	4-5	Secondary incomplete	Islamism	Unemployed	Married	1 2 3 4 5	1	1	1	1	1	5	1 2 3 5 6 7	1	1	1	0	1	1	1	0	0	6	5-10	Medium risk	Yes	4 weeks and more	radio	2	0	1	0	0	0	0	0	0	1 2 3 4 6	1	1	1	1	0	1	0	0
Yes	Male	18-25	Urban	4-5	Secondary incomplete	Christianity	Unemployed	Not married	2 3 5	0	1	1	0	1	3	1 2 3	1	1	1	0	0	0	0	0	0	3	10+	High risk	Yes	4 weeks and more	other	2	0	1	0	0	0	0	0	0	3	0	0	1	0	0	0	0	0
Yes	Male	36-45	Urban	4-5	Secondary complete	Christianity	Sales and services	Married	1 2 3 4 5	1	1	1	1	1	5	1 2 3 4 5 6	1	1	1	1	1	1	0	0	0	6	10+	High risk	Yes	4 weeks and more	radio	1 2 7	1	1	0	0	0	0	1	0	1 3 4 5 6	1	0	1	1	1	1	0	0
Yes	Male	46-55	Urban	5+	No education	Islamism	Sales and services	Divorced/Separated	5 4 3 2 1	1	1	1	1	1	5	1 3 6 5 7	1	0	1	0	1	1	1	0	0	5	5-10	No risk	Yes	4 weeks and more	radio	2	0	1	0	0	0	0	0	0	1 4 5 6	1	0	0	1	1	1	0	0
Yes	Female	36-45	Urban	4-5	Primary complete	Christianity	Sales and services	Married	5 4 1 3 2	1	1	1	1	1	5	1 2 3 5 6	1	1	1	0	1	1	0	0	0	5	10+	High risk	Yes	4 weeks and more	radio	2 7	0	1	0	0	0	0	1	0	1 6 5	1	0	0	0	1	1	0	0
Yes	Female	36-45	Urban	4-5	Primary complete	Christianity	Sales and services	Married	1 2 3 4 5	1	1	1	1	1	5	1 2 5 10 6	1	1	0	0	1	1	0	0	0	4	10+	High risk	Yes	4 weeks and more	social media	2	0	1	0	0	0	0	0	0	1 3 6	1	0	1	0	0	1	0	0
Yes	Male	46-55	Urban	5+	More than secondary	Christianity	Unemployed	Married	1 2 3 5	1	1	1	0	1	4	1 2 3 5 6	1	1	1	0	1	1	0	0	0	5	10+	High risk	Yes	4 weeks and more	radio	1 2	1	1	0	0	0	0	0	0	1 3	1	0	1	0	0	0	0	0
Yes	Female	18-25	Urban	1 -3	Secondary incomplete	Christianity	Professional/Technical/Managerial	Not married	2 1 3 4 5	1	1	1	1	1	5	1 2 3 5 6	1	1	1	0	1	1	0	0	0	5	5-10	No risk	Yes	4 weeks and more	radio	1 5 7	1	0	0	0	1	0	1	0	1 6 5	1	0	0	0	1	1	0	0
Yes	Male	26-35	Urban	1 -3	More than secondary	Christianity	Professional/Technical/Managerial	Married	1 2 3 4 5	1	1	1	1	1	5	1 3 2 4 5 6 7 8 9	1	1	1	1	1	1	1	1	1	9	5-10	No risk	Yes	4 weeks and more	radio	5 2 1 7	1	1	0	0	1	0	1	0	3 6 1 4 5	1	0	1	1	1	1	0	0
Yes	Male	18-25	Urban	1 -3	Primary complete	Christianity	Sales and services	Not married	5 4 3 2 1	1	1	1	1	1	5	1 3 7 6	1	0	1	0	0	1	1	0	0	4	5-10	No risk	Yes	4 weeks and more	radio	1 2 3 4 5 6 7 8	1	1	1	1	1	1	1	1	1 2 3 4 5 6	1	1	1	1	1	1	0	0
Yes	Male	18-25	Urban	1 -3	Primary incomplete	Christianity	Sales and services	Not married	1 2 3 4 5	1	1	1	1	1	5	1 3 6	1	0	1	0	0	1	0	0	0	3	0-5	No risk	Yes	4 weeks and more	radio	2	0	1	0	0	0	0	0	0	1	1	0	0	0	0	0	0	0
Yes	Female	18-25	Urban	4-5	More than secondary	Christianity	Unemployed	Not married	1 2 3 4 5	1	1	1	1	1	5	1 2 3 4 5 6 8	1	1	1	1	1	1	0	1	0	7	10+	No risk	Yes	4 weeks and more	social media	4 5 7 1	1	0	0	1	1	0	1	0	1 2 4 6	1	1	0	1	0	1	0	0
Yes	Male	26-35	Urban	4-5	More than secondary	Christianity	Professional/Technical/Managerial	Married	1 2 3 4 5	1	1	1	1	1	5	1 2 3 5 4 6 8	1	1	1	1	1	1	0	1	0	7	10+	No risk	Yes	4 weeks and more	internet	1 2 3 4 5	1	1	1	1	1	0	0	0	1 2 3 5 6	1	1	1	0	1	1	0	0
Yes	Female	36-45	Urban	1 -3	Secondary complete	Christianity	Sales and services	Married	1 2 3 4 5	1	1	1	1	1	5	1 2 4 6	1	1	0	1	0	1	0	0	0	4	5-10	High risk	Yes	4 weeks and more	television	1 2	1	1	0	0	0	0	0	0	1 5 6	1	0	0	0	1	1	0	0
Yes	Male	26-35	Urban	1 -3	Secondary incomplete	Christianity	Sales and services	Not married	5 4 3 2 1	1	1	1	1	1	5	1 7 3 6	1	0	1	0	0	1	1	0	0	4	5-10	Medium risk	Yes	4 weeks and more	radio	6 1 2 3 5 4 8 7	1	1	1	1	1	1	1	1	1 2 3 4 5 6	1	1	1	1	1	1	0	0
Yes	Female	36-45	Urban	4-5	Secondary incomplete	Christianity	Sales and services	Married	1 2 3 5	1	1	1	0	1	4	1 2 3 6	1	1	1	0	0	1	0	0	0	4	5-10	Medium risk	Yes	4 weeks and more	television	6 7 1	1	0	0	0	0	1	1	0	1 2 4	1	1	0	1	0	0	0	0
Yes	Male	26-35	Urban	1 -3	Primary complete	Christianity	Sales and services	Not married	2 3 4 5	0	1	1	1	1	4	6 1	1	0	0	0	0	1	0	0	0	2	10+	High risk	Yes	4 weeks and more	radio	2 4	0	1	0	1	0	0	0	0	1 6	1	0	0	0	0	1	0	0
Yes	Female	36-45	Urban	5+	Secondary incomplete	Christianity	Unemployed	Divorced/Separated	1 2 3 4 5	1	1	1	1	1	5	1 2 3 4 5 6	1	1	1	1	1	1	0	0	0	6	10+	No risk	Yes	4 weeks and more	radio	1 2 6	1	1	0	0	0	1	0	0	1 2 3 4	1	1	1	1	0	0	0	0
Yes	Male	18-25	Urban	4-5	Primary incomplete	Islamism	Unemployed	Not married	1 3 2 4 5	1	1	1	1	1	5	2 1 6	1	1	0	0	0	1	0	0	0	3	10+	High risk	Yes	4 weeks and more	radio	2 1 7	1	1	0	0	0	0	1	0	1 3	1	0	1	0	0	0	0	0
Yes	Female	26-35	Urban	4-5	More than secondary	Christianity	Professional/Technical/Managerial	Married	1	1	0	0	0	0	1	1 2	1	1	0	0	0	0	0	0	0	2	10+	Medium risk	Yes	4 weeks and more	television	1 2	1	1	0	0	0	0	0	0	1 2	1	1	0	0	0	0	0	0
Yes	Female	36-45	Urban	4-5	Primary incomplete	Christianity	Sales and services	Married	5 4 3 2	0	1	1	1	1	4	1 7	1	0	0	0	0	0	1	0	0	2	5-10	No risk	Yes	4 weeks and more	radio	2 7	0	1	0	0	0	0	1	0	1 2 4 5 6 3	1	1	1	1	1	1	0	0
Yes	Male	26-35	Urban	1 -3	Secondary incomplete	Christianity	Sales and services	Not married	5 4 3 2 1	1	1	1	1	1	5	1 2 7 6	1	1	0	0	0	1	1	0	0	4	0-5	Medium risk	Yes	4 weeks and more	radio	1 2 5 7 8 4	1	1	0	1	1	0	1	1	1 2 3 4 5 6	1	1	1	1	1	1	0	0
Yes	Female	26-35	Urban	4-5	Secondary incomplete	Christianity	Unemployed	Married	1 2 3 5	1	1	1	0	1	4	1	1	0	0	0	0	0	0	0	0	1	10+	No risk	Yes	4 weeks and more	social media	2	0	1	0	0	0	0	0	0	1 2 3 6 5	1	1	1	0	1	1	0	0
Yes	Female	55+	Urban	1 -3	Primary incomplete	Christianity	Sales and services	Married	1 3 2 4 5	1	1	1	1	1	5	1 4	1	0	0	1	0	0	0	0	0	2	5-10	Medium risk	Yes	4 weeks and more	radio	2	0	1	0	0	0	0	0	0	3 6	0	0	1	0	0	1	0	0
Yes	Male	18-25	Urban	4-5	Secondary complete	Christianity	Unemployed	Not married	1 2 3 5 4	1	1	1	1	1	5	1 2 4 6 7 8	1	1	0	1	0	1	1	1	0	6	0-5	No risk	Yes	4 weeks and more	radio	1 4 2	1	1	0	1	0	0	0	0	1 2 3 6	1	1	1	0	0	1	0	0
Yes	Female	36-45	Urban	4-5	Secondary incomplete	Christianity	manual labor	Married	5 4 3 2 1	1	1	1	1	1	5	1 3 5 6 7	1	0	1	0	1	1	1	0	0	5	10+	No risk	Yes	4 weeks and more	radio	2 6 7	0	1	0	0	0	1	1	0	1 3 4 6	1	0	1	1	0	1	0	0
Yes	Male	26-35	Urban	4-5	More than secondary	Christianity	Clerical	Married	5 4 2 3 1	1	1	1	1	1	5	1 3 2 5 4 6 9	1	1	1	1	1	1	0	0	1	7	10+	No risk	Yes	4 weeks and more	radio	2 3 1 4 8 6 5 7	1	1	1	1	1	1	1	1	2 1 3 5 4 6	1	1	1	1	1	1	0	0
Yes	Male	18-25	Urban	1 -3	Secondary incomplete	Christianity	Unemployed	Not married	2 3 5	0	1	1	0	1	3	3 7	0	0	1	0	0	0	1	0	0	2	5-10	No risk	Yes	4 weeks and more	radio	5	0	0	0	0	1	0	0	0	1 3 6	1	0	1	0	0	1	0	0
Yes	Female	36-45	Urban	4-5	Secondary incomplete	Christianity	Sales and services	Divorced/Separated	2 3 4 5	0	1	1	1	1	4	1 2 3 5 6	1	1	1	0	1	1	0	0	0	5	10+	High risk	Yes	4 weeks and more	radio	2 6 7	0	1	0	0	0	1	1	0	4 6 3	0	0	1	1	0	1	0	0
Yes	Female	18-25	Urban	1 -3	Primary incomplete	Christianity	manual labor	Married	5 4	0	0	0	1	1	2	3 7	0	0	1	0	0	0	1	0	0	2	5-10	No risk	Yes	4 weeks and more	radio	2	0	1	0	0	0	0	0	0	3 1 6	1	0	1	0	0	1	0	0
Yes	Male	36-45	Urban	1 -3	Secondary incomplete	Christianity	manual labor	Married	2 3 4 5	0	1	1	1	1	4	6 3	0	0	1	0	0	1	0	0	0	2	5-10	Medium risk	Yes	4 weeks and more	radio	2 7	0	1	0	0	0	0	1	0	3 1	1	0	1	0	0	0	0	0
Yes	Female	26-35	Urban	4-5	Primary incomplete	Christianity	Unemployed	Not married	1 2	1	1	0	0	0	2	3 6	0	0	1	0	0	1	0	0	0	2	10+	No risk	Yes	less than 4 weeks	family/neighbor/friend	4	0	0	0	1	0	0	0	0	1 4	1	0	0	1	0	0	0	0
Yes	Female	26-35	Urban	1 -3	Primary incomplete	Christianity	Unemployed	Married	3 2 4	0	1	1	1	0	3	3	0	0	1	0	0	0	0	0	0	1	10+	High risk	Yes	4 weeks and more	family/neighbor/friend	7	0	0	0	0	0	0	1	0	1 4 6	1	0	0	1	0	1	0	0
Yes	Female	55+	Urban	5+	No education	Christianity	Sales and services	Divorced/Separated	5 3 2	0	1	1	0	1	3	1 6	1	0	0	0	0	1	0	0	0	2	10+	High risk	Yes	4 weeks and more	radio	6 7 2	0	1	0	0	0	1	1	0	3 1 6	1	0	1	0	0	1	0	0
Yes	Male	18-25	Urban	1 -3	Secondary incomplete	Christianity	Unemployed	Not married	2 3 4 5	0	1	1	1	1	4	6	0	0	0	0	0	1	0	0	0	1	10+	No risk	Yes	4 weeks and more	radio	5	0	0	0	0	1	0	0	0	3 6	0	0	1	0	0	1	0	0
Yes	Female	26-35	Urban	5+	Secondary incomplete	Christianity	Sales and services	Divorced/Separated	4 3 2	0	1	1	1	0	3	3 6	0	0	1	0	0	1	0	0	0	2	10+	No risk	Yes	4 weeks and more	radio	2 7 6	0	1	0	0	0	1	1	0	1 2 3 4 5 6	1	1	1	1	1	1	0	0
Yes	Female	26-35	Urban	4-5	Primary incomplete	Christianity	manual labor	Married	5 3	0	0	1	0	1	2	1 6 3 7	1	0	1	0	0	1	1	0	0	4	5-10	Medium risk	Yes	4 weeks and more	radio	3 2	0	1	1	0	0	0	0	0	6 3 1	1	0	1	0	0	1	0	0
Yes	Female	26-35	Urban	4-5	Secondary incomplete	Christianity	Unemployed	Married	2 3	0	1	1	0	0	2	6 3	0	0	1	0	0	1	0	0	0	2	10+	Definitely	Yes	4 weeks and more	radio	2 7	0	1	0	0	0	0	1	0	1 4 3	1	0	1	1	0	0	0	0
Yes	Female	36-45	Urban	1 -3	Secondary complete	Christianity	Sales and services	Divorced/Separated	2	0	1	0	0	0	1	1 2 3 4	1	1	1	1	0	0	0	0	0	4	10+	No risk	Yes	4 weeks and more	radio	2	0	1	0	0	0	0	0	0	3 5 4	0	0	1	1	1	0	0	0
Yes	Male	18-25	Urban	1 -3	Secondary incomplete	Christianity	Unemployed	Not married	2 4 5	0	1	0	1	1	3	1 6	1	0	0	0	0	1	0	0	0	2	5-10	Medium risk	Yes	4 weeks and more	radio	5	0	0	0	0	1	0	0	0	3 4 5 6	0	0	1	1	1	1	0	0
Yes	Male	36-45	Urban	4-5	Secondary incomplete	Christianity	manual labor	Married	2 3	0	1	1	0	0	2	3 6	0	0	1	0	0	1	0	0	0	2	10+	No risk	Yes	4 weeks and more	family/neighbor/friend	7 9	0	0	0	0	0	0	1	0	1 9 5	1	0	0	0	1	0	0	1
Yes	Female	46-55	Urban	5+	Primary complete	Christianity	Sales and services	Married	2 3 4 5	0	1	1	1	1	4	1 3 5 6 9	1	0	1	0	1	1	0	0	1	5	10+	High risk	Yes	4 weeks and more	radio	2 6 7	0	1	0	0	0	1	1	0	6 3 5 4	0	0	1	1	1	1	0	0
Yes	Female	18-25	Urban	4-5	Primary incomplete	Christianity	Full-time housewife with children	Married	2 3	0	1	1	0	0	2	1 6	1	0	0	0	0	1	0	0	0	2	0-5	Medium risk	Yes	4 weeks and more	radio	2	0	1	0	0	0	0	0	0	3 1 6	1	0	1	0	0	1	0	0
Yes	Female	26-35	Urban	1 -3	Secondary incomplete	Christianity	Sales and services	Divorced/Separated	4 3 2	0	1	1	1	0	3	6 3 1	1	0	1	0	0	1	0	0	0	3	5-10	No risk	Yes	4 weeks and more	radio	1 3 2 4 5 6 7 8	1	1	1	1	1	1	1	1	1 2 3 4 5 6	1	1	1	1	1	1	0	0
Yes	Female	26-35	Urban	4-5	Primary incomplete	Christianity	Sales and services	Married	2 3	0	1	1	0	0	2	6 3	0	0	1	0	0	1	0	0	0	2	0-5	Medium risk	Yes	4 weeks and more	radio	6 7	0	0	0	0	0	1	1	0	1 3 5 6	1	0	1	0	1	1	0	0
Yes	Female	18-25	Rural	1 -3	Secondary complete	Christianity	Unemployed	Not married	2	0	1	0	0	0	1	6 3	0	0	1	0	0	1	0	0	0	2	5-10	No risk	Yes	4 weeks and more	other	9	0	0	0	0	0	0	0	0	3 1 5	1	0	1	0	1	0	0	0
Yes	Male	18-25	Urban	1 -3	Primary incomplete	other	Unemployed	Not married	2 3 4 5	0	1	1	1	1	4	3 6	0	0	1	0	0	1	0	0	0	2	10+	Low risk	Yes	4 weeks and more	family/neighbor/friend	2 7	0	1	0	0	0	0	1	0	1 5 9	1	0	0	0	1	0	0	1
Yes	Male	26-35	Urban	5+	Primary complete	Christianity	Unemployed	Not married	2 3	0	1	1	0	0	2	6	0	0	0	0	0	1	0	0	0	1	0-5	No risk	Yes	4 weeks and more	family/neighbor/friend	7	0	0	0	0	0	0	1	0	1 3 6	1	0	1	0	0	1	0	0
Yes	Female	26-35	Urban	5+	Secondary incomplete	Christianity	Unemployed	Married	4	0	0	0	1	0	1	1 3 6 7	1	0	1	0	0	1	1	0	0	4	10+	No risk	Yes	4 weeks and more	radio	2 4	0	1	0	1	0	0	0	0	3 4 5	0	0	1	1	1	0	0	0
Yes	Female	18-25	Urban	1 -3	Secondary incomplete	Christianity	Full-time housewife with children	Married	2 3 5	0	1	1	0	1	3	1 3 6	1	0	1	0	0	1	0	0	0	3	10+	High risk	Yes	4 weeks and more	radio	2	0	1	0	0	0	0	0	0	3 1	1	0	1	0	0	0	0	0
Yes	Male	55+	Urban	1 -3	Secondary incomplete	Christianity	Sales and services	Married	4 3 2	0	1	1	1	0	3	1	1	0	0	0	0	0	0	0	0	1	10+	Medium risk	Yes	4 weeks and more	radio	1 2 3 4 5 6 7 8	1	1	1	1	1	1	1	1	2 3 4 5 6 1	1	1	1	1	1	1	0	0
Yes	Female	36-45	Urban	1 -3	Primary incomplete	Christianity	Sales and services	Married	2 3 5 4	0	1	1	1	1	4	6 3	0	0	1	0	0	1	0	0	0	2	10+	Medium risk	Yes	4 weeks and more	radio	7	0	0	0	0	0	0	1	0	3 4 5	0	0	1	1	1	0	0	0
Yes	Male	26-35	Urban	5+	Primary complete	Christianity	manual labor	Married	2 3 4 5	0	1	1	1	1	4	7 6 1 3 5	1	0	1	0	1	1	1	0	0	5	10+	Low risk	Yes	4 weeks and more	radio	2 6 7	0	1	0	0	0	1	1	0	5 1 6	1	0	0	0	1	1	0	0
Yes	Female	46-55	Urban	5+	Primary incomplete	Christianity	Sales and services	Married	2 3 4 5	0	1	1	1	1	4	5 3 6	0	0	1	0	1	1	0	0	0	3	5-10	Low risk	Yes	4 weeks and more	radio	2 7	0	1	0	0	0	0	1	0	1 6 9	1	0	0	0	0	1	0	1
Yes	Female	36-45	Urban	4-5	No education	Christianity	Sales and services	Married	5 3	0	0	1	0	1	2	6 3	0	0	1	0	0	1	0	0	0	2	10+	No risk	Yes	4 weeks and more	family/neighbor/friend	7 2	0	1	0	0	0	0	1	0	8	0	0	0	0	0	0	1	0
Yes	Male	26-35	Urban	4-5	Primary complete	Christianity	Unemployed	Married	1 3 5	1	0	1	0	1	3	1 3 6	1	0	1	0	0	1	0	0	0	3	5-10	Medium risk	Yes	4 weeks and more	radio	2 4	0	1	0	1	0	0	0	0	1	1	0	0	0	0	0	0	0
Yes	Female	18-25	Urban	1 -3	Secondary incomplete	Christianity	Unemployed	Not married	2 3 5	0	1	1	0	1	3	1 5 6	1	0	0	0	1	1	0	0	0	3	0-5	No risk	Yes	4 weeks and more	radio	2 4 7	0	1	0	1	0	0	1	0	1 3 5 9	1	0	1	0	1	0	0	1
Yes	Female	36-45	Urban	4-5	Secondary complete	Islamism	Sales and services	Married	2 3 5	0	1	1	0	1	3	1 3 6 7	1	0	1	0	0	1	1	0	0	4	10+	No risk	Yes	4 weeks and more	radio	2	0	1	0	0	0	0	0	0	1 3 5	1	0	1	0	1	0	0	0
Yes	Female	26-35	Urban	1 -3	Primary incomplete	Christianity	Unemployed	Married	2	0	1	0	0	0	1	6	0	0	0	0	0	1	0	0	0	1	10+	High risk	Yes	4 weeks and more	radio	5 4	0	0	0	1	1	0	0	0	1 3	1	0	1	0	0	0	0	0
Yes	Male	18-25	Urban	1 -3	Primary complete	Christianity	manual labor	Married	4 3 2	0	1	1	1	0	3	6	0	0	0	0	0	1	0	0	0	1	5-10	Medium risk	Yes	4 weeks and more	radio	2 3 4 7 6 5	0	1	1	1	1	1	1	0	1 2 3 4 6 5	1	1	1	1	1	1	0	0
Yes	Female	26-35	Urban	1 -3	Primary incomplete	Christianity	Sales and services	Married	5 4	0	0	0	1	1	2	3 5	0	0	1	0	1	0	0	0	0	2	5-10	No risk	Yes	4 weeks and more	radio	2 7 3	0	1	1	0	0	0	1	0	1 3 6	1	0	1	0	0	1	0	0
Yes	Female	26-35	Urban	1 -3	Primary incomplete	Christianity	Sales and services	Not married	5 2 3	0	1	1	0	1	3	1 3 6	1	0	1	0	0	1	0	0	0	3	5-10	Medium risk	Yes	4 weeks and more	radio	7 2	0	1	0	0	0	0	1	0	5 3 4 6 1	1	0	1	1	1	1	0	0
Yes	Female	46-55	Urban	4-5	No education	Islamism	Sales and services	Married	2 3	0	1	1	0	0	2	3 6 7	0	0	1	0	0	1	1	0	0	3	10+	Medium risk	Yes	4 weeks and more	radio	2 7	0	1	0	0	0	0	1	0	3 1	1	0	1	0	0	0	0	0
Yes	Male	18-25	Urban	1 -3	Secondary complete	Christianity	Clerical	Not married	4 3 2	0	1	1	1	0	3	1 6	1	0	0	0	0	1	0	0	0	2	10+	Low risk	Yes	4 weeks and more	radio	6 5 4 3 2 1 7 8	1	1	1	1	1	1	1	1	1 2 3 4 5 6	1	1	1	1	1	1	0	0
Yes	Female	18-25	Urban	5+	Primary incomplete	Christianity	Unemployed	Married	2 3 5	0	1	1	0	1	3	1 6 7 3	1	0	1	0	0	1	1	0	0	4	10+	Low risk	Yes	4 weeks and more	radio	2 7	0	1	0	0	0	0	1	0	3 6	0	0	1	0	0	1	0	0
Yes	Female	18-25	Urban	4-5	Primary complete	Christianity	Unemployed	Married	2 3	0	1	1	0	0	2	7 1 6 3	1	0	1	0	0	1	1	0	0	4	10+	Medium risk	Yes	4 weeks and more	radio	2	0	1	0	0	0	0	0	0	3	0	0	1	0	0	0	0	0
Yes	Female	36-45	Urban	1 -3	Primary incomplete	Christianity	Sales and services	Married	2	0	1	0	0	0	1	1 3 6	1	0	1	0	0	1	0	0	0	3	10+	Low risk	Yes	4 weeks and more	radio	2	0	1	0	0	0	0	0	0	1 5 4	1	0	0	1	1	0	0	0
Yes	Female	18-25	Urban	4-5	No education	Christianity	Unemployed	Married	5 4	0	0	0	1	1	2	3	0	0	1	0	0	0	0	0	0	1	10+	Medium risk	Yes	4 weeks and more	family/neighbor/friend	7	0	0	0	0	0	0	1	0	6	0	0	0	0	0	1	0	0
Yes	Female	36-45	Urban	5+	Primary incomplete	Islamism	Sales and services	Married	2 3 5	0	1	1	0	1	3	6 7	0	0	0	0	0	1	1	0	0	2	10+	High risk	Yes	4 weeks and more	family/neighbor/friend	5	0	0	0	0	1	0	0	0	1 3 5	1	0	1	0	1	0	0	0
Yes	Female	36-45	Urban	5+	Primary complete	Christianity	manual labor	Divorced/Separated	3 2 5 4	0	1	1	1	1	4	6 4 1 8	1	0	0	1	0	1	0	1	0	4	0-5	Medium risk	Yes	4 weeks and more	In church/from religious leader	6 7 4 3 2 1 8	1	1	1	1	0	1	1	1	1 3 2 4 5 6	1	1	1	1	1	1	0	0
Yes	Female	18-25	Urban	1 -3	Primary incomplete	Christianity	Unemployed	Married	5 4	0	0	0	1	1	2	1	1	0	0	0	0	0	0	0	0	1	10+	Medium risk	Yes	4 weeks and more	radio	2	0	1	0	0	0	0	0	0	3 4	0	0	1	1	0	0	0	0
Yes	Female	26-35	Urban	1 -3	More than secondary	Islamism	Unemployed	Married	1 3 2 5	1	1	1	0	1	4	1 6 3 7	1	0	1	0	0	1	1	0	0	4	5-10	Definitely	Yes	4 weeks and more	radio	2 4	0	1	0	1	0	0	0	0	3 5	0	0	1	0	1	0	0	0
Yes	Female	46-55	Urban	1 -3	Primary incomplete	Christianity	Unemployed	Married	2 3 4 5	0	1	1	1	1	4	6 5 3 1	1	0	1	0	1	1	0	0	0	4	10+	Medium risk	Yes	4 weeks and more	radio	2 7	0	1	0	0	0	0	1	0	1 6 9	1	0	0	0	0	1	0	1
Yes	Female	26-35	Urban	4-5	Secondary incomplete	Christianity	Unemployed	Married	5 2 3	0	1	1	0	1	3	6 3	0	0	1	0	0	1	0	0	0	2	10+	Low risk	Yes	4 weeks and more	radio	7 2	0	1	0	0	0	0	1	0	1 6 5 3	1	0	1	0	1	1	0	0
Yes	Male	26-35	Urban	1 -3	Primary complete	Christianity	manual labor	Not married	2 3 5 4	0	1	1	1	1	4	1 3 5 6 7	1	0	1	0	1	1	1	0	0	5	5-10	Medium risk	Yes	4 weeks and more	radio	2 8	0	1	0	0	0	0	0	1	3 1 6	1	0	1	0	0	1	0	0
Yes	Female	18-25	Urban	1 -3	Primary incomplete	Christianity	manual labor	Married	2 3 4 5	0	1	1	1	1	4	6	0	0	0	0	0	1	0	0	0	1	10+	Low risk	Yes	4 weeks and more	radio	7	0	0	0	0	0	0	1	0	1 3	1	0	1	0	0	0	0	0
Yes	Female	26-35	Urban	5+	Secondary complete	Islamism	Sales and services	Married	3	0	0	1	0	0	1	3 7 6	0	0	1	0	0	1	1	0	0	3	10+	Medium risk	Yes	4 weeks and more	family/neighbor/friend	2 4 7	0	1	0	1	0	0	1	0	3 6	0	0	1	0	0	1	0	0
Yes	Male	18-25	Urban	5+	Secondary incomplete	Islamism	Agriculture	Widowed	4 3 2	0	1	1	1	0	3	6 1	1	0	0	0	0	1	0	0	0	2	10+	Medium risk	Yes	4 weeks and more	radio	2 3 4 5 6 7 8	0	1	1	1	1	1	1	1	1 2 3 4 5 6	1	1	1	1	1	1	0	0
Yes	Female	18-25	Urban	4-5	Primary incomplete	Christianity	Unemployed	Married	5 3 2	0	1	1	0	1	3	3 5 6 7	0	0	1	0	1	1	1	0	0	4	10+	Low risk	Yes	4 weeks and more	radio	7 2	0	1	0	0	0	0	1	0	1 6 4	1	0	0	1	0	1	0	0
Yes	Female	18-25	Urban	1 -3	No education	Christianity	Unemployed	Married	5 3 2 4	0	1	1	1	1	4	6 7 3	0	0	1	0	0	1	1	0	0	3	10+	Medium risk	Yes	4 weeks and more	radio	2 6	0	1	0	0	0	1	0	0	3 1 6	1	0	1	0	0	1	0	0
Yes	Female	18-25	Urban	1 -3	Secondary complete	Christianity	Sales and services	Married	2	0	1	0	0	0	1	3	0	0	1	0	0	0	0	0	0	1	5-10	No risk	Yes	4 weeks and more	radio	2	0	1	0	0	0	0	0	0	3 5	0	0	1	0	1	0	0	0
Yes	Female	18-25	Urban	1 -3	Primary incomplete	Christianity	Unemployed	Married	1 2 5 4	1	1	0	1	1	4	1 3 6 7	1	0	1	0	0	1	1	0	0	4	10+	Medium risk	Yes	4 weeks and more	radio	2 7	0	1	0	0	0	0	1	0	8	0	0	0	0	0	0	1	0
Yes	Female	36-45	Urban	5+	Primary complete	Islamism	Unemployed	Married	2 3 5	0	1	1	0	1	3	1 3 6 7	1	0	1	0	0	1	1	0	0	4	10+	Low risk	Yes	4 weeks and more	health care professional	2 7 8	0	1	0	0	0	0	1	1	3 1 4 6	1	0	1	1	0	1	0	0
Yes	Female	36-45	Urban	5+	Primary incomplete	Christianity	Unemployed	Married	2 3 5	0	1	1	0	1	3	1 6 7	1	0	0	0	0	1	1	0	0	3	10+	Medium risk	Yes	4 weeks and more	radio	2	0	1	0	0	0	0	0	0	1 3 4	1	0	1	1	0	0	0	0
Yes	Female	26-35	Urban	1 -3	Primary incomplete	Christianity	Unemployed	Married	5	0	0	0	0	1	1	6 7	0	0	0	0	0	1	1	0	0	2	5-10	Low risk	Yes	4 weeks and more	health care professional	6	0	0	0	0	0	1	0	0	3	0	0	1	0	0	0	0	0
Yes	Female	46-55	Urban	4-5	Primary complete	Islamism	Sales and services	Married	4 3 2 5	0	1	1	1	1	4	1 6 7	1	0	0	0	0	1	1	0	0	3	5-10	Medium risk	Yes	4 weeks and more	radio	1 2 3 4 5 6 7 8	1	1	1	1	1	1	1	1	1 2 3 4 5 6	1	1	1	1	1	1	0	0
Yes	Female	18-25	Urban	5+	Primary incomplete	Christianity	Unemployed	Not married	2 3	0	1	1	0	0	2	3 6	0	0	1	0	0	1	0	0	0	2	10+	Medium risk	Yes	4 weeks and more	family/neighbor/friend	2 7	0	1	0	0	0	0	1	0	5 4 9	0	0	0	1	1	0	0	1
Yes	Female	18-25	Urban	4-5	Secondary incomplete	Christianity	Sales and services	Married	5 2 3 4	0	1	1	1	1	4	1 3 6 7	1	0	1	0	0	1	1	0	0	4	10+	Medium risk	Yes	4 weeks and more	radio	6 7 2	0	1	0	0	0	1	1	0	6 4	0	0	0	1	0	1	0	0
Yes	Female	55+	Urban	4-5	No education	Christianity	Unemployed	Divorced/Separated	2	0	1	0	0	0	1	1 6	1	0	0	0	0	1	0	0	0	2	10+	Medium risk	Yes	4 weeks and more	radio	2	0	1	0	0	0	0	0	0	3 4 5	0	0	1	1	1	0	0	0
Yes	Female	26-35	Urban	4-5	No education	Christianity	Unemployed	Married	2 3 5	0	1	1	0	1	3	1 6 7	1	0	0	0	0	1	1	0	0	3	10+	Low risk	Yes	4 weeks and more	radio	2 7	0	1	0	0	0	0	1	0	3 5	0	0	1	0	1	0	0	0
Yes	Female	18-25	Urban	1 -3	Secondary incomplete	Islamism	Sales and services	Married	5 4 3 2	0	1	1	1	1	4	1 5	1	0	0	0	1	0	0	0	0	2	10+	Medium risk	Yes	4 weeks and more	radio	8 7 6 3 2	0	1	1	0	0	1	1	1	1 2 3 4 5 6	1	1	1	1	1	1	0	0
Yes	Female	36-45	Urban	5+	Primary incomplete	Islamism	Unemployed	Married	2 3 5	0	1	1	0	1	3	1 3 6	1	0	1	0	0	1	0	0	0	3	5-10	High risk	Yes	4 weeks and more	family/neighbor/friend	9	0	0	0	0	0	0	0	0	3 6	0	0	1	0	0	1	0	0
Yes	Female	36-45	Urban	5+	Primary incomplete	Christianity	manual labor	Married	2 3 5	0	1	1	0	1	3	2 3 6 5 7	0	1	1	0	1	1	1	0	0	5	10+	High risk	Yes	4 weeks and more	radio	2	0	1	0	0	0	0	0	0	5 1 3 2	1	1	1	0	1	0	0	0
Yes	Female	18-25	Urban	4-5	Secondary complete	Christianity	Unemployed	Married	5 4 3 2	0	1	1	1	1	4	3	0	0	1	0	0	0	0	0	0	1	0-5	Medium risk	Yes	4 weeks and more	radio	7	0	0	0	0	0	0	1	0	3 6 2	0	1	1	0	0	1	0	0
Yes	Female	18-25	Urban	4-5	Primary incomplete	Christianity	Unemployed	Married	2 3 4 5	0	1	1	1	1	4	1 3 5 6	1	0	1	0	1	1	0	0	0	4	10+	Medium risk	Yes	4 weeks and more	radio	2 7	0	1	0	0	0	0	1	0	1 4 6	1	0	0	1	0	1	0	0
Yes	Female	18-25	Urban	1 -3	Primary incomplete	Christianity	Unemployed	Married	5	0	0	0	0	1	1	1 7	1	0	0	0	0	0	1	0	0	2	10+	High risk	Yes	4 weeks and more	radio	2	0	1	0	0	0	0	0	0	1 3 4	1	0	1	1	0	0	0	0
Yes	Male	26-35	Rural	4-5	No education	Christianity	Unemployed	Not married	2	0	1	0	0	0	1	1 3 6	1	0	1	0	0	1	0	0	0	3	10+	No risk	Yes	4 weeks and more	family/neighbor/friend	2 4	0	1	0	1	0	0	0	0	1 5 6 3	1	0	1	0	1	1	0	0
Yes	Female	18-25	Urban	1 -3	Primary complete	Christianity	Unemployed	Married	2 5 3	0	1	1	0	1	3	2 3 6	0	1	1	0	0	1	0	0	0	3	10+	Low risk	Yes	4 weeks and more	radio	2 4 7	0	1	0	1	0	0	1	0	6 3	0	0	1	0	0	1	0	0
Yes	Female	36-45	Urban	4-5	Primary complete	Islamism	Sales and services	Married	5 4 3 2	0	1	1	1	1	4	1 6 3 7	1	0	1	0	0	1	1	0	0	4	10+	Medium risk	Yes	4 weeks and more	radio	8 7 6 2	0	1	0	0	0	1	1	1	1 2 3 4 5 6	1	1	1	1	1	1	0	0
Yes	Female	18-25	Urban	1 -3	Primary incomplete	Islamism	Unemployed	Married	2 3 5 4	0	1	1	1	1	4	1 3 5 9 6	1	0	1	0	1	1	0	0	1	5	10+	Low risk	Yes	4 weeks and more	radio	2 7	0	1	0	0	0	0	1	0	3 6 1	1	0	1	0	0	1	0	0
Yes	Male	18-25	Urban	1 -3	Primary incomplete	Islamism	manual labor	Married	2 3 4 5	0	1	1	1	1	4	3 6	0	0	1	0	0	1	0	0	0	2	5-10	Medium risk	Yes	4 weeks and more	radio	7	0	0	0	0	0	0	1	0	1 2 3 6	1	1	1	0	0	1	0	0
Yes	Female	36-45	Rural	5+	No education	Christianity	Sales and services	Married	2 5	0	1	0	0	1	2	3 6	0	0	1	0	0	1	0	0	0	2	10+	Medium risk	Yes	4 weeks and more	family/neighbor/friend	7	0	0	0	0	0	0	1	0	4 3 1	1	0	1	1	0	0	0	0
Yes	Female	46-55	Urban	5+	No education	Christianity	Sales and services	Married	2	0	1	0	0	0	1	7 1 3 6	1	0	1	0	0	1	1	0	0	4	10+	Low risk	Yes	4 weeks and more	radio	2 6	0	1	0	0	0	1	0	0	1 6 3	1	0	1	0	0	1	0	0
Yes	Female	18-25	Urban	5+	Primary complete	Christianity	Unemployed	Married	2 3 5	0	1	1	0	1	3	1 6 7	1	0	0	0	0	1	1	0	0	3	10+	Low risk	Yes	4 weeks and more	social media	2 4	0	1	0	1	0	0	0	0	3 5	0	0	1	0	1	0	0	0
Yes	Female	36-45	Urban	1 -3	Secondary incomplete	Christianity	Sales and services	Divorced/Separated	5 4 3 2	0	1	1	1	1	4	6	0	0	0	0	0	1	0	0	0	1	10+	Medium risk	Yes	4 weeks and more	radio	2 3 8 7 6 4	0	1	1	1	0	1	1	1	1 2 3 4 5 6	1	1	1	1	1	1	0	0
Yes	Female	18-25	Urban	1 -3	Secondary complete	Christianity	Sales and services	Married	2 3 5 4	0	1	1	1	1	4	1 6 7 3	1	0	1	0	0	1	1	0	0	4	10+	No risk	Yes	4 weeks and more	radio	2 5 6 7	0	1	0	0	1	1	1	0	1 3 4 6	1	0	1	1	0	1	0	0
Yes	Male	26-35	Urban	1 -3	Primary incomplete	Islamism	Sales and services	Married	5 4	0	0	0	1	1	2	1 6 7	1	0	0	0	0	1	1	0	0	3	10+	Medium risk	Yes	4 weeks and more	family/neighbor/friend	7 2	0	1	0	0	0	0	1	0	1 4 5	1	0	0	1	1	0	0	0
Yes	Male	18-25	Rural	4-5	More than secondary	Christianity	Professional/Technical/Managerial	Not married	2	0	1	0	0	0	1	3 6	0	0	1	0	0	1	0	0	0	2	10+	High risk	Yes	4 weeks and more	radio	2	0	1	0	0	0	0	0	0	3 1	1	0	1	0	0	0	0	0
Yes	Female	26-35	Urban	5+	Primary incomplete	Christianity	Unemployed	Married	2 3 4 5	0	1	1	1	1	4	1 3 6 7	1	0	1	0	0	1	1	0	0	4	5-10	Medium risk	Yes	4 weeks and more	radio	2	0	1	0	0	0	0	0	0	3	0	0	1	0	0	0	0	0
Yes	Female	18-25	Urban	5+	Primary incomplete	Christianity	Sales and services	Married	1 2 3 5	1	1	1	0	1	4	1 3 5 6 2	1	1	1	0	1	1	0	0	0	5	10+	Medium risk	Yes	4 weeks and more	radio	7 2 6	0	1	0	0	0	1	1	0	3 9 1	1	0	1	0	0	0	0	1
Yes	Female	46-55	Urban	4-5	Secondary incomplete	Christianity	Unemployed	Divorced/Separated	5 4 3 2	0	1	1	1	1	4	6 3	0	0	1	0	0	1	0	0	0	2	10+	Medium risk	Yes	4 weeks and more	radio	2 3 4 5 7 6 8	0	1	1	1	1	1	1	1	1 2 3 4 5 6	1	1	1	1	1	1	0	0
Yes	Male	55+	Urban	1 -3	No education	Christianity	Unemployed	Married	2	0	1	0	0	0	1	3	0	0	1	0	0	0	0	0	0	1	5-10	Medium risk	Yes	4 weeks and more	radio	2	0	1	0	0	0	0	0	0	1 2	1	1	0	0	0	0	0	0
Yes	Female	26-35	Rural	4-5	Secondary incomplete	Christianity	Unemployed	Married	2 3 5	0	1	1	0	1	3	6 3 1 5	1	0	1	0	1	1	0	0	0	4	10+	Medium risk	Yes	4 weeks and more	family/neighbor/friend	7 2	0	1	0	0	0	0	1	0	6 9 3	0	0	1	0	0	1	0	1
Yes	Female	26-35	Urban	4-5	Secondary complete	Christianity	Sales and services	Married	1 2 3	1	1	1	0	0	3	1 2 5 6	1	1	0	0	1	1	0	0	0	4	10+	Low risk	Yes	4 weeks and more	radio	5 4	0	0	0	1	1	0	0	0	9 1 3 5	1	0	1	0	1	0	0	1
Yes	Female	26-35	Urban	4-5	Primary complete	Christianity	Sales and services	Married	2 5	0	1	0	0	1	2	6 7	0	0	0	0	0	1	1	0	0	2	10+	Medium risk	Yes	4 weeks and more	radio	2 7	0	1	0	0	0	0	1	0	8	0	0	0	0	0	0	1	0
Yes	Female	18-25	Urban	1 -3	Secondary incomplete	Christianity	manual labor	Married	4 5	0	0	0	1	1	2	1 3 6 7	1	0	1	0	0	1	1	0	0	4	10+	Medium risk	Yes	4 weeks and more	radio	1 3	1	0	1	0	0	0	0	0	4 2 9	0	1	0	1	0	0	0	1
Yes	Female	36-45	Urban	5+	Primary incomplete	Islamism	Sales and services	Married	2 5 3	0	1	1	0	1	3	1 3 6 5 7	1	0	1	0	1	1	1	0	0	5	10+	Medium risk	Yes	4 weeks and more	radio	7 2	0	1	0	0	0	0	1	0	1 6	1	0	0	0	0	1	0	0
Yes	Male	18-25	Urban	5+	Secondary incomplete	Islamism	Unemployed	Not married	2 3 5	0	1	1	0	1	3	1 3 6 7	1	0	1	0	0	1	1	0	0	4	10+	Medium risk	Yes	4 weeks and more	other	2	0	1	0	0	0	0	0	0	1 3	1	0	1	0	0	0	0	0
Yes	Female	18-25	Urban	4-5	Primary incomplete	Christianity	Unemployed	Married	5 4	0	0	0	1	1	2	3 6	0	0	1	0	0	1	0	0	0	2	10+	High risk	Yes	4 weeks and more	health care professional	6	0	0	0	0	0	1	0	0	1 3	1	0	1	0	0	0	0	0
Yes	Male	36-45	Urban	1 -3	Secondary incomplete	Islamism	Sales and services	Married	2 3 5 4	0	1	1	1	1	4	1 3 5 6 7	1	0	1	0	1	1	1	0	0	5	10+	Medium risk	Yes	4 weeks and more	radio	2 6 7	0	1	0	0	0	1	1	0	1 2 3 5	1	1	1	0	1	0	0	0
Yes	Female	26-35	Urban	4-5	Secondary incomplete	Christianity	Full-time housewife with children	Married	2 3 5	0	1	1	0	1	3	1 3 5 6 9	1	0	1	0	1	1	0	0	1	5	10+	Medium risk	Yes	4 weeks and more	radio	2 5 7	0	1	0	0	1	0	1	0	1 3 2 5 6	1	1	1	0	1	1	0	0
Yes	Female	46-55	Urban	4-5	Secondary incomplete	Islamism	Sales and services	Married	5 2 3 4	0	1	1	1	1	4	1 3 5 6 7 9	1	0	1	0	1	1	1	0	1	6	5-10	Low risk	Yes	4 weeks and more	radio	2 7	0	1	0	0	0	0	1	0	1 6 4	1	0	0	1	0	1	0	0
[truncated: 110 more columns]
